# Supplementary material for: Stony Coral Tissue Loss Disease Results in Persistent Microbial‐Level Disturbances on Coral Reef Ecosystems
Source: Environ Microbiol Rep. 2025 Dec 21;17(6):e70264. doi: 10.1111/1758-2229.70264 (PMC12719614; doi:10.1111/1758-2229.70264)
Supplement: Supplementary file 7 — File S1: Statistical outputs of differential abundance analysis of predicted functions of the microbiome community for KEGG pathways. The file provides the features tested for significance, the sample types, and the significance values. [file EMI4-17-e70264-s005.xls]

## Sheet: Supplementary_File1 (1)
feature	metadata	value	coef	stderr	pval	name	qval	N	N.not.zero	gene	module_name	Type
K00002	Season	wet	-2.58509	0.405999	6.26e-09	Seasonwet	4.45e-07	117	117	alcohol dehydrogenase (NADP+) [EC:1.1.1.2] [RN:R01481]	Glucuronate pathway (uronate pathway)	Coral
K00002	Season	wet	-2.58509	0.405999	6.26e-09	Seasonwet	4.45e-07	117	117	alcohol dehydrogenase (NADP+) [EC:1.1.1.2] [RN:R01481]	Ascorbate biosynthesis, animals, glucose-1P => ascorbate	Coral
K00002	Site.Status	Endemic	-0.722125	0.34228	0.0372389	Site.StatusEndemic	0.113638	117	117	alcohol dehydrogenase (NADP+) [EC:1.1.1.2] [RN:R01481]	Glucuronate pathway (uronate pathway)	Coral
K00002	Site.Status	Endemic	-0.722125	0.34228	0.0372389	Site.StatusEndemic	0.113638	117	117	alcohol dehydrogenase (NADP+) [EC:1.1.1.2] [RN:R01481]	Ascorbate biosynthesis, animals, glucose-1P => ascorbate	Coral
K00002	Site.Status	Epidemic	0.0670017	0.346741	0.847148	Site.StatusEpidemic	0.898606	117	117	alcohol dehydrogenase (NADP+) [EC:1.1.1.2] [RN:R01481]	Glucuronate pathway (uronate pathway)	Coral
K00002	Site.Status	Epidemic	0.0670017	0.346741	0.847148	Site.StatusEpidemic	0.898606	117	117	alcohol dehydrogenase (NADP+) [EC:1.1.1.2] [RN:R01481]	Ascorbate biosynthesis, animals, glucose-1P => ascorbate	Coral
K00003	Site.Status	Epidemic	-0.133352	0.25407	0.600729	Site.StatusEpidemic	0.734605	117	117	homoserine dehydrogenase [EC:1.1.1.3] [RN:R01773 R01775]	Threonine biosynthesis, aspartate => homoserine => threonine	Coral
K00003	Site.Status	Epidemic	-0.133352	0.25407	0.600729	Site.StatusEpidemic	0.734605	117	117	homoserine dehydrogenase [EC:1.1.1.3] [RN:R01773 R01775]	Methionine biosynthesis, apartate => homoserine => methionine	Coral
K00003	Season	wet	-0.809254	0.288317	0.00589746	Seasonwet	0.0342542	117	117	homoserine dehydrogenase [EC:1.1.1.3] [RN:R01773 R01775]	Threonine biosynthesis, aspartate => homoserine => threonine	Coral
K00003	Season	wet	-0.809254	0.288317	0.00589746	Seasonwet	0.0342542	117	117	homoserine dehydrogenase [EC:1.1.1.3] [RN:R01773 R01775]	Methionine biosynthesis, apartate => homoserine => methionine	Coral
K00003	Site.Status	Endemic	-0.375125	0.251097	0.138039	Site.StatusEndemic	0.281872	117	117	homoserine dehydrogenase [EC:1.1.1.3] [RN:R01773 R01775]	Threonine biosynthesis, aspartate => homoserine => threonine	Coral
K00003	Site.Status	Endemic	-0.375125	0.251097	0.138039	Site.StatusEndemic	0.281872	117	117	homoserine dehydrogenase [EC:1.1.1.3] [RN:R01773 R01775]	Methionine biosynthesis, apartate => homoserine => methionine	Coral
K00008	Site.Status	Epidemic	0.604196	0.354757	0.0913818	Site.StatusEpidemic	0.212282	117	117	L-iditol 2-dehydrogenase [EC:1.1.1.14] [RN:R01896]	Glucuronate pathway (uronate pathway)	Coral
K00008	Season	wet	0.172334	0.405076	0.671345	Seasonwet	0.784127	117	117	L-iditol 2-dehydrogenase [EC:1.1.1.14] [RN:R01896]	Glucuronate pathway (uronate pathway)	Coral
K00008	Site.Status	Endemic	-1.01579	0.350543	0.00454098	Site.StatusEndemic	0.0284315	117	117	L-iditol 2-dehydrogenase [EC:1.1.1.14] [RN:R01896]	Glucuronate pathway (uronate pathway)	Coral
K00012	Season	wet	-0.972499	0.257658	0.000258432	Seasonwet	0.0039245	117	117	UDPglucose 6-dehydrogenase [EC:1.1.1.22] [RN:R00286]	Glucuronate pathway (uronate pathway)	Coral
K00012	Season	wet	-0.972499	0.257658	0.000258432	Seasonwet	0.0039245	117	117	UDPglucose 6-dehydrogenase [EC:1.1.1.22] [RN:R00286]	Ascorbate biosynthesis, animals, glucose-1P => ascorbate	Coral
K00012	Site.Status	Endemic	-0.304747	0.223685	0.175857	Site.StatusEndemic	0.32742	117	117	UDPglucose 6-dehydrogenase [EC:1.1.1.22] [RN:R00286]	Glucuronate pathway (uronate pathway)	Coral
K00012	Site.Status	Endemic	-0.304747	0.223685	0.175857	Site.StatusEndemic	0.32742	117	117	UDPglucose 6-dehydrogenase [EC:1.1.1.22] [RN:R00286]	Ascorbate biosynthesis, animals, glucose-1P => ascorbate	Coral
K00012	Site.Status	Epidemic	-0.0398325	0.226354	0.860637	Site.StatusEpidemic	0.908297	117	117	UDPglucose 6-dehydrogenase [EC:1.1.1.22] [RN:R00286]	Glucuronate pathway (uronate pathway)	Coral
K00012	Site.Status	Epidemic	-0.0398325	0.226354	0.860637	Site.StatusEpidemic	0.908297	117	117	UDPglucose 6-dehydrogenase [EC:1.1.1.22] [RN:R00286]	Ascorbate biosynthesis, animals, glucose-1P => ascorbate	Coral
K00013	Site.Status	Endemic	-0.401646	0.235423	0.0908297	Site.StatusEndemic	0.211474	117	117	histidinol dehydrogenase [EC:1.1.1.23] [RN:R03012 R01163]	Histidine biosynthesis, PRPP => histidine	Coral
K00013	Site.Status	Epidemic	0.00281199	0.23824	0.990604	Site.StatusEpidemic	0.994393	117	117	histidinol dehydrogenase [EC:1.1.1.23] [RN:R03012 R01163]	Histidine biosynthesis, PRPP => histidine	Coral
K00013	Season	wet	-0.644564	0.271525	0.0193163	Seasonwet	0.073498	117	117	histidinol dehydrogenase [EC:1.1.1.23] [RN:R03012 R01163]	Histidine biosynthesis, PRPP => histidine	Coral
K00014	Season	wet	-0.774322	0.270129	0.0049643	Seasonwet	0.0304978	117	117	shikimate 5-dehydrogenase [EC:1.1.1.25] [RN:R02413]	Shikimate pathway, phosphoenolpyruvate + erythrose-4P => chorismate	Coral
K00014	Site.Status	Epidemic	-0.0798225	0.237014	0.736923	Site.StatusEpidemic	0.835966	117	117	shikimate 5-dehydrogenase [EC:1.1.1.25] [RN:R02413]	Shikimate pathway, phosphoenolpyruvate + erythrose-4P => chorismate	Coral
K00014	Site.Status	Endemic	-0.386647	0.234211	0.10163	Site.StatusEndemic	0.227823	117	117	shikimate 5-dehydrogenase [EC:1.1.1.25] [RN:R02413]	Shikimate pathway, phosphoenolpyruvate + erythrose-4P => chorismate	Coral
K00018	Season	wet	-1.3152	0.422356	0.00234115	Seasonwet	0.0177472	117	117	glycerate dehydrogenase [EC:1.1.1.29] [RN:R01388]	Formaldehyde assimilation, serine pathway	Coral
K00018	Site.Status	Endemic	-0.814877	0.367928	0.0288386	Site.StatusEndemic	0.0936314	117	117	glycerate dehydrogenase [EC:1.1.1.29] [RN:R01388]	Formaldehyde assimilation, serine pathway	Coral
K00018	Site.Status	Epidemic	-0.716699	0.372281	0.0567918	Site.StatusEpidemic	0.153575	117	117	glycerate dehydrogenase [EC:1.1.1.29] [RN:R01388]	Formaldehyde assimilation, serine pathway	Coral
K00021	Site.Status	Epidemic	-0.663311	0.474256	0.164714	Site.StatusEpidemic	0.313495	117	116	3-hydroxy-3-methylglutaryl-CoA reductase [EC:1.1.1.34] [RN:R02082]	C5 isoprenoid biosynthesis, mevalonate pathway	Coral
K00021	Site.Status	Epidemic	-0.663311	0.474256	0.164714	Site.StatusEpidemic	0.313495	117	116	hydroxymethylglutaryl-CoA reductase (NADPH) [EC:1.1.1.34] [RN:R02082]	C5 isoprenoid biosynthesis, mevalonate pathway, archaea	Coral
K00021	Season	wet	0.430067	0.535727	0.423792	Seasonwet	0.580925	117	116	3-hydroxy-3-methylglutaryl-CoA reductase [EC:1.1.1.34] [RN:R02082]	C5 isoprenoid biosynthesis, mevalonate pathway	Coral
K00021	Season	wet	0.430067	0.535727	0.423792	Seasonwet	0.580925	117	116	hydroxymethylglutaryl-CoA reductase (NADPH) [EC:1.1.1.34] [RN:R02082]	C5 isoprenoid biosynthesis, mevalonate pathway, archaea	Coral
K00021	Site.Status	Endemic	-0.688468	0.46877	0.144758	Site.StatusEndemic	0.289472	117	116	3-hydroxy-3-methylglutaryl-CoA reductase [EC:1.1.1.34] [RN:R02082]	C5 isoprenoid biosynthesis, mevalonate pathway	Coral
K00021	Site.Status	Endemic	-0.688468	0.46877	0.144758	Site.StatusEndemic	0.289472	117	116	hydroxymethylglutaryl-CoA reductase (NADPH) [EC:1.1.1.34] [RN:R02082]	C5 isoprenoid biosynthesis, mevalonate pathway, archaea	Coral
K00024	Site.Status	Endemic	-0.338476	0.241214	0.163361	Site.StatusEndemic	0.311939	117	117	malate dehydrogenase [EC:1.1.1.37] [RN:R00342]	Dicarboxylate-hydroxybutyrate cycle	Coral
K00024	Site.Status	Endemic	-0.338476	0.241214	0.163361	Site.StatusEndemic	0.311939	117	117	malate dehydrogenase [EC:1.1.1.37] [RN:R00342]	Methylaspartate cycle	Coral
K00024	Site.Status	Endemic	-0.338476	0.241214	0.163361	Site.StatusEndemic	0.311939	117	117	malate dehydrogenase [EC:1.1.1.37] [RN:R00342]	Formaldehyde assimilation, serine pathway	Coral
K00024	Site.Status	Endemic	-0.338476	0.241214	0.163361	Site.StatusEndemic	0.311939	117	117	malate dehydrogenase [EC:1.1.1.37] [RN:R00342]	Citrate cycle (TCA cycle, Krebs cycle)	Coral
K00024	Site.Status	Endemic	-0.338476	0.241214	0.163361	Site.StatusEndemic	0.311939	117	117	malate dehydrogenase [EC:1.1.1.37] [RN:R00342]	Reductive citrate cycle (Arnon-Buchanan cycle)	Coral
K00024	Site.Status	Endemic	-0.338476	0.241214	0.163361	Site.StatusEndemic	0.311939	117	117	malate dehydrogenase [EC:1.1.1.37] [RN:R00342]	Citrate cycle, second carbon oxidation, 2-oxoglutarate => oxaloacetate	Coral
K00024	Site.Status	Endemic	-0.338476	0.241214	0.163361	Site.StatusEndemic	0.311939	117	117	malate dehydrogenase [EC:1.1.1.37] [RN:R00342]	Glyoxylate cycle	Coral
K00024	Site.Status	Endemic	-0.338476	0.241214	0.163361	Site.StatusEndemic	0.311939	117	117	malate dehydrogenase [EC:1.1.1.37] [RN:R00342]	Incomplete reductive citrate cycle, acetyl-CoA => oxoglutarate	Coral
K00024	Site.Status	Endemic	-0.338476	0.241214	0.163361	Site.StatusEndemic	0.311939	117	117	malate dehydrogenase [EC:1.1.1.37] [RN:R00342]	CAM (Crassulacean acid metabolism), dark	Coral
K00024	Site.Status	Epidemic	-0.113262	0.244079	0.643534	Site.StatusEpidemic	0.763922	117	117	malate dehydrogenase [EC:1.1.1.37] [RN:R00342]	Dicarboxylate-hydroxybutyrate cycle	Coral
K00024	Site.Status	Epidemic	-0.113262	0.244079	0.643534	Site.StatusEpidemic	0.763922	117	117	malate dehydrogenase [EC:1.1.1.37] [RN:R00342]	Methylaspartate cycle	Coral
K00024	Site.Status	Epidemic	-0.113262	0.244079	0.643534	Site.StatusEpidemic	0.763922	117	117	malate dehydrogenase [EC:1.1.1.37] [RN:R00342]	Formaldehyde assimilation, serine pathway	Coral
K00024	Site.Status	Epidemic	-0.113262	0.244079	0.643534	Site.StatusEpidemic	0.763922	117	117	malate dehydrogenase [EC:1.1.1.37] [RN:R00342]	Citrate cycle (TCA cycle, Krebs cycle)	Coral
K00024	Site.Status	Epidemic	-0.113262	0.244079	0.643534	Site.StatusEpidemic	0.763922	117	117	malate dehydrogenase [EC:1.1.1.37] [RN:R00342]	Reductive citrate cycle (Arnon-Buchanan cycle)	Coral
K00024	Site.Status	Epidemic	-0.113262	0.244079	0.643534	Site.StatusEpidemic	0.763922	117	117	malate dehydrogenase [EC:1.1.1.37] [RN:R00342]	Citrate cycle, second carbon oxidation, 2-oxoglutarate => oxaloacetate	Coral
K00024	Site.Status	Epidemic	-0.113262	0.244079	0.643534	Site.StatusEpidemic	0.763922	117	117	malate dehydrogenase [EC:1.1.1.37] [RN:R00342]	Glyoxylate cycle	Coral
K00024	Site.Status	Epidemic	-0.113262	0.244079	0.643534	Site.StatusEpidemic	0.763922	117	117	malate dehydrogenase [EC:1.1.1.37] [RN:R00342]	Incomplete reductive citrate cycle, acetyl-CoA => oxoglutarate	Coral
K00024	Site.Status	Epidemic	-0.113262	0.244079	0.643534	Site.StatusEpidemic	0.763922	117	117	malate dehydrogenase [EC:1.1.1.37] [RN:R00342]	CAM (Crassulacean acid metabolism), dark	Coral
K00024	Season	wet	-0.891286	0.277317	0.00170901	Seasonwet	0.0145009	117	117	malate dehydrogenase [EC:1.1.1.37] [RN:R00342]	Dicarboxylate-hydroxybutyrate cycle	Coral
K00024	Season	wet	-0.891286	0.277317	0.00170901	Seasonwet	0.0145009	117	117	malate dehydrogenase [EC:1.1.1.37] [RN:R00342]	Methylaspartate cycle	Coral
K00024	Season	wet	-0.891286	0.277317	0.00170901	Seasonwet	0.0145009	117	117	malate dehydrogenase [EC:1.1.1.37] [RN:R00342]	Formaldehyde assimilation, serine pathway	Coral
K00024	Season	wet	-0.891286	0.277317	0.00170901	Seasonwet	0.0145009	117	117	malate dehydrogenase [EC:1.1.1.37] [RN:R00342]	Citrate cycle (TCA cycle, Krebs cycle)	Coral
K00024	Season	wet	-0.891286	0.277317	0.00170901	Seasonwet	0.0145009	117	117	malate dehydrogenase [EC:1.1.1.37] [RN:R00342]	Reductive citrate cycle (Arnon-Buchanan cycle)	Coral
K00024	Season	wet	-0.891286	0.277317	0.00170901	Seasonwet	0.0145009	117	117	malate dehydrogenase [EC:1.1.1.37] [RN:R00342]	Citrate cycle, second carbon oxidation, 2-oxoglutarate => oxaloacetate	Coral
K00024	Season	wet	-0.891286	0.277317	0.00170901	Seasonwet	0.0145009	117	117	malate dehydrogenase [EC:1.1.1.37] [RN:R00342]	Glyoxylate cycle	Coral
K00024	Season	wet	-0.891286	0.277317	0.00170901	Seasonwet	0.0145009	117	117	malate dehydrogenase [EC:1.1.1.37] [RN:R00342]	Incomplete reductive citrate cycle, acetyl-CoA => oxoglutarate	Coral
K00024	Season	wet	-0.891286	0.277317	0.00170901	Seasonwet	0.0145009	117	117	malate dehydrogenase [EC:1.1.1.37] [RN:R00342]	CAM (Crassulacean acid metabolism), dark	Coral
K00029	Site.Status	Epidemic	-0.234569	0.264225	0.376608	Site.StatusEpidemic	0.54255	117	117	malate dehydrogenase (oxaloacetate-decarboxylating)(NADP+) [EC:1.1.1.40] [RN:R00216]	C4-dicarboxylic acid cycle, NADP - malic enzyme type	Coral
K00029	Site.Status	Epidemic	-0.234569	0.264225	0.376608	Site.StatusEpidemic	0.54255	117	117	malate dehydrogenase (oxaloacetate-decarboxylating)(NADP+) [EC:1.1.1.40] [RN:R00216]	CAM (Crassulacean acid metabolism), light	Coral
K00029	Site.Status	Endemic	-0.275306	0.261098	0.29401	Site.StatusEndemic	0.463045	117	117	malate dehydrogenase (oxaloacetate-decarboxylating)(NADP+) [EC:1.1.1.40] [RN:R00216]	C4-dicarboxylic acid cycle, NADP - malic enzyme type	Coral
K00029	Site.Status	Endemic	-0.275306	0.261098	0.29401	Site.StatusEndemic	0.463045	117	117	malate dehydrogenase (oxaloacetate-decarboxylating)(NADP+) [EC:1.1.1.40] [RN:R00216]	CAM (Crassulacean acid metabolism), light	Coral
K00029	Season	wet	-0.860823	0.301222	0.00509361	Seasonwet	0.0310364	117	117	malate dehydrogenase (oxaloacetate-decarboxylating)(NADP+) [EC:1.1.1.40] [RN:R00216]	C4-dicarboxylic acid cycle, NADP - malic enzyme type	Coral
K00029	Season	wet	-0.860823	0.301222	0.00509361	Seasonwet	0.0310364	117	117	malate dehydrogenase (oxaloacetate-decarboxylating)(NADP+) [EC:1.1.1.40] [RN:R00216]	CAM (Crassulacean acid metabolism), light	Coral
K00030	Site.Status	Epidemic	-0.593994	0.414985	0.155183	Site.StatusEpidemic	0.299951	117	117	isocitrate dehydrogenase [EC:1.1.1.42 1.1.1.41] [RN:R01899 R00268 R00267 R00709]	Citrate cycle (TCA cycle, Krebs cycle)	Coral
K00030	Site.Status	Epidemic	-0.593994	0.414985	0.155183	Site.StatusEpidemic	0.299951	117	117	isocitrate dehydrogenase [EC:1.1.1.42 1.1.1.41] [RN:R01899 R00268 R00267 R00709]	Citrate cycle, first carbon oxidation, oxaloacetate => 2-oxoglutarate	Coral
K00030	Season	wet	-0.362774	0.474772	0.446449	Seasonwet	0.601974	117	117	isocitrate dehydrogenase [EC:1.1.1.42 1.1.1.41] [RN:R01899 R00268 R00267 R00709]	Citrate cycle (TCA cycle, Krebs cycle)	Coral
K00030	Season	wet	-0.362774	0.474772	0.446449	Seasonwet	0.601974	117	117	isocitrate dehydrogenase [EC:1.1.1.42 1.1.1.41] [RN:R01899 R00268 R00267 R00709]	Citrate cycle, first carbon oxidation, oxaloacetate => 2-oxoglutarate	Coral
K00030	Site.Status	Endemic	-1.2502	0.410033	0.00288115	Site.StatusEndemic	0.0208079	117	117	isocitrate dehydrogenase [EC:1.1.1.42 1.1.1.41] [RN:R01899 R00268 R00267 R00709]	Citrate cycle (TCA cycle, Krebs cycle)	Coral
K00030	Site.Status	Endemic	-1.2502	0.410033	0.00288115	Site.StatusEndemic	0.0208079	117	117	isocitrate dehydrogenase [EC:1.1.1.42 1.1.1.41] [RN:R01899 R00268 R00267 R00709]	Citrate cycle, first carbon oxidation, oxaloacetate => 2-oxoglutarate	Coral
K00031	Site.Status	Epidemic	-0.0831446	0.235561	0.72527	Site.StatusEpidemic	0.827141	117	117	isocitrate dehydrogenase [EC:1.1.1.42] [RN:R01899 R00268]	Methylaspartate cycle	Coral
K00031	Site.Status	Epidemic	-0.0831446	0.235561	0.72527	Site.StatusEpidemic	0.827141	117	117	isocitrate dehydrogenase [EC:1.1.1.42 1.1.1.41] [RN:R01899 R00268 R00267 R00709]	Citrate cycle (TCA cycle, Krebs cycle)	Coral
K00031	Site.Status	Epidemic	-0.0831446	0.235561	0.72527	Site.StatusEpidemic	0.827141	117	117	isocitrate dehydrogenase [EC:1.1.1.42] [RN:R00267]	Reductive citrate cycle (Arnon-Buchanan cycle)	Coral
K00031	Site.Status	Epidemic	-0.0831446	0.235561	0.72527	Site.StatusEpidemic	0.827141	117	117	isocitrate dehydrogenase [EC:1.1.1.42 1.1.1.41] [RN:R01899 R00268 R00267 R00709]	Citrate cycle, first carbon oxidation, oxaloacetate => 2-oxoglutarate	Coral
K00031	Season	wet	-0.952517	0.269967	0.00114624	Seasonwet	0.0109024	117	117	isocitrate dehydrogenase [EC:1.1.1.42] [RN:R01899 R00268]	Methylaspartate cycle	Coral
K00031	Season	wet	-0.952517	0.269967	0.00114624	Seasonwet	0.0109024	117	117	isocitrate dehydrogenase [EC:1.1.1.42 1.1.1.41] [RN:R01899 R00268 R00267 R00709]	Citrate cycle (TCA cycle, Krebs cycle)	Coral
K00031	Season	wet	-0.952517	0.269967	0.00114624	Seasonwet	0.0109024	117	117	isocitrate dehydrogenase [EC:1.1.1.42] [RN:R00267]	Reductive citrate cycle (Arnon-Buchanan cycle)	Coral
K00031	Season	wet	-0.952517	0.269967	0.00114624	Seasonwet	0.0109024	117	117	isocitrate dehydrogenase [EC:1.1.1.42 1.1.1.41] [RN:R01899 R00268 R00267 R00709]	Citrate cycle, first carbon oxidation, oxaloacetate => 2-oxoglutarate	Coral
K00031	Site.Status	Endemic	-0.346827	0.232719	0.140924	Site.StatusEndemic	0.285621	117	117	isocitrate dehydrogenase [EC:1.1.1.42] [RN:R01899 R00268]	Methylaspartate cycle	Coral
K00031	Site.Status	Endemic	-0.346827	0.232719	0.140924	Site.StatusEndemic	0.285621	117	117	isocitrate dehydrogenase [EC:1.1.1.42 1.1.1.41] [RN:R01899 R00268 R00267 R00709]	Citrate cycle (TCA cycle, Krebs cycle)	Coral
K00031	Site.Status	Endemic	-0.346827	0.232719	0.140924	Site.StatusEndemic	0.285621	117	117	isocitrate dehydrogenase [EC:1.1.1.42] [RN:R00267]	Reductive citrate cycle (Arnon-Buchanan cycle)	Coral
K00031	Site.Status	Endemic	-0.346827	0.232719	0.140924	Site.StatusEndemic	0.285621	117	117	isocitrate dehydrogenase [EC:1.1.1.42 1.1.1.41] [RN:R01899 R00268 R00267 R00709]	Citrate cycle, first carbon oxidation, oxaloacetate => 2-oxoglutarate	Coral
K00033	Site.Status	Endemic	-0.519478	0.248406	0.0388212	Site.StatusEndemic	0.117027	117	117	6-phosphogluconate dehydrogenase [EC:1.1.1.44 1.1.1.343] [RN:R01528 R10221]	Pentose phosphate pathway (Pentose phosphate cycle)	Coral
K00033	Site.Status	Endemic	-0.519478	0.248406	0.0388212	Site.StatusEndemic	0.117027	117	117	6-phosphogluconate dehydrogenase [EC:1.1.1.44 1.1.1.343] [RN:R01528 R10221]	Pentose phosphate pathway, oxidative phase, glucose 6P => ribulose 5P	Coral
K00033	Season	wet	-0.572922	0.28679	0.0481978	Seasonwet	0.136547	117	117	6-phosphogluconate dehydrogenase [EC:1.1.1.44 1.1.1.343] [RN:R01528 R10221]	Pentose phosphate pathway (Pentose phosphate cycle)	Coral
K00033	Season	wet	-0.572922	0.28679	0.0481978	Seasonwet	0.136547	117	117	6-phosphogluconate dehydrogenase [EC:1.1.1.44 1.1.1.343] [RN:R01528 R10221]	Pentose phosphate pathway, oxidative phase, glucose 6P => ribulose 5P	Coral
K00033	Site.Status	Epidemic	0.0580174	0.251386	0.817909	Site.StatusEpidemic	0.882972	117	117	6-phosphogluconate dehydrogenase [EC:1.1.1.44 1.1.1.343] [RN:R01528 R10221]	Pentose phosphate pathway (Pentose phosphate cycle)	Coral
K00033	Site.Status	Epidemic	0.0580174	0.251386	0.817909	Site.StatusEpidemic	0.882972	117	117	6-phosphogluconate dehydrogenase [EC:1.1.1.44 1.1.1.343] [RN:R01528 R10221]	Pentose phosphate pathway, oxidative phase, glucose 6P => ribulose 5P	Coral
K00036	Site.Status	Epidemic	-0.00531716	0.260501	0.983752	Site.StatusEpidemic	0.989915	117	117	glucose-6-phosphate 1-dehydrogenase [EC:1.1.1.49 1.1.1.363 1.1.1.388] [RN:R02736 R10907]	Pentose phosphate pathway, oxidative phase, glucose 6P => ribulose 5P	Coral
K00036	Site.Status	Epidemic	-0.00531716	0.260501	0.983752	Site.StatusEpidemic	0.989915	117	117	glucose-6-phosphate 1-dehydrogenase [EC:1.1.1.49 1.1.1.363] [RN:R02736 R10907]	Entner-Doudoroff pathway, glucose-6P => glyceraldehyde-3P + pyruvate	Coral
K00036	Site.Status	Epidemic	-0.00531716	0.260501	0.983752	Site.StatusEpidemic	0.989915	117	117	glucose-6-phosphate 1-dehydrogenase [EC:1.1.1.49 1.1.1.363 1.1.1.388] [RN:R02736 R10907]	Pentose phosphate pathway (Pentose phosphate cycle)	Coral
K00036	Season	wet	-0.619287	0.297162	0.039456	Seasonwet	0.118304	117	117	glucose-6-phosphate 1-dehydrogenase [EC:1.1.1.49 1.1.1.363 1.1.1.388] [RN:R02736 R10907]	Pentose phosphate pathway, oxidative phase, glucose 6P => ribulose 5P	Coral
K00036	Season	wet	-0.619287	0.297162	0.039456	Seasonwet	0.118304	117	117	glucose-6-phosphate 1-dehydrogenase [EC:1.1.1.49 1.1.1.363] [RN:R02736 R10907]	Entner-Doudoroff pathway, glucose-6P => glyceraldehyde-3P + pyruvate	Coral
K00036	Season	wet	-0.619287	0.297162	0.039456	Seasonwet	0.118304	117	117	glucose-6-phosphate 1-dehydrogenase [EC:1.1.1.49 1.1.1.363 1.1.1.388] [RN:R02736 R10907]	Pentose phosphate pathway (Pentose phosphate cycle)	Coral
K00036	Site.Status	Endemic	-0.310688	0.257414	0.230048	Site.StatusEndemic	0.387952	117	117	glucose-6-phosphate 1-dehydrogenase [EC:1.1.1.49 1.1.1.363 1.1.1.388] [RN:R02736 R10907]	Pentose phosphate pathway, oxidative phase, glucose 6P => ribulose 5P	Coral
K00036	Site.Status	Endemic	-0.310688	0.257414	0.230048	Site.StatusEndemic	0.387952	117	117	glucose-6-phosphate 1-dehydrogenase [EC:1.1.1.49 1.1.1.363] [RN:R02736 R10907]	Entner-Doudoroff pathway, glucose-6P => glyceraldehyde-3P + pyruvate	Coral
K00036	Site.Status	Endemic	-0.310688	0.257414	0.230048	Site.StatusEndemic	0.387952	117	117	glucose-6-phosphate 1-dehydrogenase [EC:1.1.1.49 1.1.1.363 1.1.1.388] [RN:R02736 R10907]	Pentose phosphate pathway (Pentose phosphate cycle)	Coral
K00040	Site.Status	Epidemic	-0.128647	0.650864	0.843679	Site.StatusEpidemic	0.896968	117	116	fructuronate reductase [EC:1.1.1.57] [RN:R02454]	D-Glucuronate degradation, D-glucuronate => pyruvate + D-glyceraldehyde 3P	Coral
K00040	Season	wet	1.03812	0.76323	0.176582	Seasonwet	0.327454	117	116	fructuronate reductase [EC:1.1.1.57] [RN:R02454]	D-Glucuronate degradation, D-glucuronate => pyruvate + D-glyceraldehyde 3P	Coral
K00040	Site.Status	Endemic	-1.34035	0.642435	0.0392558	Site.StatusEndemic	0.117976	117	116	fructuronate reductase [EC:1.1.1.57] [RN:R02454]	D-Glucuronate degradation, D-glucuronate => pyruvate + D-glyceraldehyde 3P	Coral
K00041	Season	wet	0.78782	0.675467	0.246029	Seasonwet	0.407598	117	116	tagaturonate reductase [EC:1.1.1.58] [RN:R02555]	D-Galacturonate degradation (bacteria), D-galacturonate => pyruvate + D-glyceraldehyde 3P	Coral
K00041	Site.Status	Epidemic	0.210261	0.576341	0.715944	Site.StatusEpidemic	0.81986	117	116	tagaturonate reductase [EC:1.1.1.58] [RN:R02555]	D-Galacturonate degradation (bacteria), D-galacturonate => pyruvate + D-glyceraldehyde 3P	Coral
K00041	Site.Status	Endemic	-1.45422	0.568888	0.011941	Site.StatusEndemic	0.053395	117	116	tagaturonate reductase [EC:1.1.1.58] [RN:R02555]	D-Galacturonate degradation (bacteria), D-galacturonate => pyruvate + D-glyceraldehyde 3P	Coral
K00051	Site.Status	Epidemic	-0.53975	1.22659	0.660782	Site.StatusEpidemic	0.77524	117	76	malate dehydrogenase (NADP+) [EC:1.1.1.82] [RN:R00343]	C4-dicarboxylic acid cycle, NADP - malic enzyme type	Coral
K00051	Site.Status	Endemic	-0.462115	1.21065	0.703424	Site.StatusEndemic	0.809767	117	76	malate dehydrogenase (NADP+) [EC:1.1.1.82] [RN:R00343]	C4-dicarboxylic acid cycle, NADP - malic enzyme type	Coral
K00051	Season	wet	-1.48189	1.44082	0.306055	Seasonwet	0.476616	117	76	malate dehydrogenase (NADP+) [EC:1.1.1.82] [RN:R00343]	C4-dicarboxylic acid cycle, NADP - malic enzyme type	Coral
K00052	Site.Status	Endemic	-0.398462	0.236189	0.094432	Site.StatusEndemic	0.216907	117	117	3-isopropylmalate dehydrogenase [EC:1.1.1.85] [RN:R04426]	Leucine biosynthesis, 2-oxoisovalerate => 2-oxoisocaproate	Coral
K00052	Site.Status	Endemic	-0.398462	0.236189	0.094432	Site.StatusEndemic	0.216907	117	117	leuB; 3-isopropylmalate dehydrogenase [EC:1.1.1.85] [RN:R00994]	Isoleucine biosynthesis, pyruvate => 2-oxobutanoate	Coral
K00052	Season	wet	-0.754547	0.272027	0.00649417	Seasonwet	0.0368471	117	117	3-isopropylmalate dehydrogenase [EC:1.1.1.85] [RN:R04426]	Leucine biosynthesis, 2-oxoisovalerate => 2-oxoisocaproate	Coral
K00052	Season	wet	-0.754547	0.272027	0.00649417	Seasonwet	0.0368471	117	117	leuB; 3-isopropylmalate dehydrogenase [EC:1.1.1.85] [RN:R00994]	Isoleucine biosynthesis, pyruvate => 2-oxobutanoate	Coral
K00052	Site.Status	Epidemic	-0.0729697	0.239006	0.760711	Site.StatusEpidemic	0.848645	117	117	3-isopropylmalate dehydrogenase [EC:1.1.1.85] [RN:R04426]	Leucine biosynthesis, 2-oxoisovalerate => 2-oxoisocaproate	Coral
K00052	Site.Status	Epidemic	-0.0729697	0.239006	0.760711	Site.StatusEpidemic	0.848645	117	117	leuB; 3-isopropylmalate dehydrogenase [EC:1.1.1.85] [RN:R00994]	Isoleucine biosynthesis, pyruvate => 2-oxobutanoate	Coral
K00053	Season	wet	-0.770787	0.261437	0.00389303	Seasonwet	0.0254673	117	117	ketol-acid reductoisomerase [EC:1.1.1.86] [RN:R05071 R04440 R04439 R05069 R05068]	Valine/isoleucine biosynthesis, pyruvate => valine / 2-oxobutanoate => isoleucine	Coral
K00053	Season	wet	-0.770787	0.261437	0.00389303	Seasonwet	0.0254673	117	117	ketol-acid reductoisomerase [EC:1.1.1.86] [RN:R05069 R05068]	Isoleucine biosynthesis, threonine => 2-oxobutanoate => isoleucine	Coral
K00053	Site.Status	Epidemic	-0.0488229	0.229522	0.831944	Site.StatusEpidemic	0.888853	117	117	ketol-acid reductoisomerase [EC:1.1.1.86] [RN:R05071 R04440 R04439 R05069 R05068]	Valine/isoleucine biosynthesis, pyruvate => valine / 2-oxobutanoate => isoleucine	Coral
K00053	Site.Status	Epidemic	-0.0488229	0.229522	0.831944	Site.StatusEpidemic	0.888853	117	117	ketol-acid reductoisomerase [EC:1.1.1.86] [RN:R05069 R05068]	Isoleucine biosynthesis, threonine => 2-oxobutanoate => isoleucine	Coral
K00053	Site.Status	Endemic	-0.359488	0.226812	0.115852	Site.StatusEndemic	0.250451	117	117	ketol-acid reductoisomerase [EC:1.1.1.86] [RN:R05071 R04440 R04439 R05069 R05068]	Valine/isoleucine biosynthesis, pyruvate => valine / 2-oxobutanoate => isoleucine	Coral
K00053	Site.Status	Endemic	-0.359488	0.226812	0.115852	Site.StatusEndemic	0.250451	117	117	ketol-acid reductoisomerase [EC:1.1.1.86] [RN:R05069 R05068]	Isoleucine biosynthesis, threonine => 2-oxobutanoate => isoleucine	Coral
K00054	Season	wet	-0.673937	0.388656	0.085713	Seasonwet	0.203451	117	117	hydroxymethylglutaryl-CoA reductase [EC:1.1.1.88] [RN:R02081]	C5 isoprenoid biosynthesis, mevalonate pathway, archaea	Coral
K00054	Site.Status	Endemic	-0.541244	0.336116	0.110222	Site.StatusEndemic	0.241363	117	117	hydroxymethylglutaryl-CoA reductase [EC:1.1.1.88] [RN:R02081]	C5 isoprenoid biosynthesis, mevalonate pathway, archaea	Coral
K00054	Site.Status	Epidemic	0.262879	0.340163	0.441308	Site.StatusEpidemic	0.597507	117	117	hydroxymethylglutaryl-CoA reductase [EC:1.1.1.88] [RN:R02081]	C5 isoprenoid biosynthesis, mevalonate pathway, archaea	Coral
K00055	Season	wet	0.23776	0.698008	0.734017	Seasonwet	0.834124	117	70	xylB; aryl-alcohol dehydrogenase [EC:1.1.1.90] [RN:R01763]	Toluene degradation, toluene => benzoate	Coral
K00055	Season	wet	0.23776	0.698008	0.734017	Seasonwet	0.834124	117	70	E1.1.1.90; aryl-alcohol dehydrogenase [EC:1.1.1.90] [RN:R05282 R05348 R05347]	Xylene degradation, xylene => methylbenzoate	Coral
K00055	Site.Status	Epidemic	1.9663	0.628022	0.00221833	Site.StatusEpidemic	0.0169402	117	70	xylB; aryl-alcohol dehydrogenase [EC:1.1.1.90] [RN:R01763]	Toluene degradation, toluene => benzoate	Coral
K00055	Site.Status	Epidemic	1.9663	0.628022	0.00221833	Site.StatusEpidemic	0.0169402	117	70	E1.1.1.90; aryl-alcohol dehydrogenase [EC:1.1.1.90] [RN:R05282 R05348 R05347]	Xylene degradation, xylene => methylbenzoate	Coral
K00055	Site.Status	Endemic	-1.04271	0.621057	0.0959304	Site.StatusEndemic	0.219187	117	70	xylB; aryl-alcohol dehydrogenase [EC:1.1.1.90] [RN:R01763]	Toluene degradation, toluene => benzoate	Coral
K00055	Site.Status	Endemic	-1.04271	0.621057	0.0959304	Site.StatusEndemic	0.219187	117	70	E1.1.1.90; aryl-alcohol dehydrogenase [EC:1.1.1.90] [RN:R05282 R05348 R05347]	Xylene degradation, xylene => methylbenzoate	Coral
K00058	Site.Status	Epidemic	0.0355272	0.245171	0.88505	Site.StatusEpidemic	0.92548	117	117	D-3-phosphoglycerate dehydrogenase [EC:1.1.1.95] [RN:R01513]	Serine biosynthesis, glycerate-3P => serine	Coral
K00058	Site.Status	Endemic	-0.531523	0.242276	0.0303559	Site.StatusEndemic	0.0973866	117	117	D-3-phosphoglycerate dehydrogenase [EC:1.1.1.95] [RN:R01513]	Serine biosynthesis, glycerate-3P => serine	Coral
K00058	Season	wet	-0.667397	0.279249	0.0185267	Seasonwet	0.0715488	117	117	D-3-phosphoglycerate dehydrogenase [EC:1.1.1.95] [RN:R01513]	Serine biosynthesis, glycerate-3P => serine	Coral
K00059	Season	wet	-0.593914	0.227974	0.0104353	Seasonwet	0.0499619	117	117	3-oxoacyl-[acyl-carrier protein] reductase [EC:1.1.1.100] [RN:R04533 R04953 R04536 R04534 R04964 R04566 R04543]	Fatty acid biosynthesis, elongation	Coral
K00059	Season	wet	-0.593914	0.227974	0.0104353	Seasonwet	0.0499619	117	117	3-oxoacyl-[acyl-carrier protein] reductase [EC:1.1.1.100]	Fatty acid biosynthesis in mitochondria, fungi	Coral
K00059	Season	wet	-0.593914	0.227974	0.0104353	Seasonwet	0.0499619	117	117	3-oxoacyl-[acyl-carrier protein] reductase [EC:1.1.1.100] [RN:R10116 R10120]	Pimeloyl-ACP biosynthesis, BioC-BioH pathway, malonyl-ACP => pimeloyl-ACP	Coral
K00059	Site.Status	Epidemic	-0.0504678	0.200052	0.801301	Site.StatusEpidemic	0.87439	117	117	3-oxoacyl-[acyl-carrier protein] reductase [EC:1.1.1.100] [RN:R04533 R04953 R04536 R04534 R04964 R04566 R04543]	Fatty acid biosynthesis, elongation	Coral
K00059	Site.Status	Epidemic	-0.0504678	0.200052	0.801301	Site.StatusEpidemic	0.87439	117	117	3-oxoacyl-[acyl-carrier protein] reductase [EC:1.1.1.100]	Fatty acid biosynthesis in mitochondria, fungi	Coral
K00059	Site.Status	Epidemic	-0.0504678	0.200052	0.801301	Site.StatusEpidemic	0.87439	117	117	3-oxoacyl-[acyl-carrier protein] reductase [EC:1.1.1.100] [RN:R10116 R10120]	Pimeloyl-ACP biosynthesis, BioC-BioH pathway, malonyl-ACP => pimeloyl-ACP	Coral
K00059	Site.Status	Endemic	-0.349739	0.197688	0.0796434	Site.StatusEndemic	0.193329	117	117	3-oxoacyl-[acyl-carrier protein] reductase [EC:1.1.1.100] [RN:R04533 R04953 R04536 R04534 R04964 R04566 R04543]	Fatty acid biosynthesis, elongation	Coral
K00059	Site.Status	Endemic	-0.349739	0.197688	0.0796434	Site.StatusEndemic	0.193329	117	117	3-oxoacyl-[acyl-carrier protein] reductase [EC:1.1.1.100]	Fatty acid biosynthesis in mitochondria, fungi	Coral
K00059	Site.Status	Endemic	-0.349739	0.197688	0.0796434	Site.StatusEndemic	0.193329	117	117	3-oxoacyl-[acyl-carrier protein] reductase [EC:1.1.1.100] [RN:R10116 R10120]	Pimeloyl-ACP biosynthesis, BioC-BioH pathway, malonyl-ACP => pimeloyl-ACP	Coral
K00064	Site.Status	Epidemic	-0.985727	0.638651	0.125647	Site.StatusEpidemic	0.264294	117	115	D-threo-aldose 1-dehydrogenase [EC:1.1.1.122] [RN:R07675]	Ascorbate biosynthesis, plants, glucose-6P => ascorbate	Coral
K00064	Season	wet	-0.462846	0.745145	0.535909	Seasonwet	0.678963	117	115	D-threo-aldose 1-dehydrogenase [EC:1.1.1.122] [RN:R07675]	Ascorbate biosynthesis, plants, glucose-6P => ascorbate	Coral
K00064	Site.Status	Endemic	-1.59193	0.630496	0.0130249	Site.StatusEndemic	0.0571579	117	115	D-threo-aldose 1-dehydrogenase [EC:1.1.1.122] [RN:R07675]	Ascorbate biosynthesis, plants, glucose-6P => ascorbate	Coral
K00067	Site.Status	Epidemic	0.0376766	0.2316	0.871071	Site.StatusEpidemic	0.915402	117	117	dTDP-4-dehydrorhamnose reductase [EC:1.1.1.133] [RN:R02777]	dTDP-L-rhamnose biosynthesis	Coral
K00067	Season	wet	-0.630768	0.264383	0.0187407	Seasonwet	0.0719842	117	117	dTDP-4-dehydrorhamnose reductase [EC:1.1.1.133] [RN:R02777]	dTDP-L-rhamnose biosynthesis	Coral
K00067	Site.Status	Endemic	-0.292262	0.228851	0.204277	Site.StatusEndemic	0.357374	117	117	dTDP-4-dehydrorhamnose reductase [EC:1.1.1.133] [RN:R02777]	dTDP-L-rhamnose biosynthesis	Coral
K00087	Season	wet	1.15999	1.03141	0.263389	Seasonwet	0.427055	117	114	xanthine dehydrogenase [EC:1.17.1.4 1.17.3.2] [RN:R02103 R02107]	Purine degradation, xanthine => urea	Coral
K00087	Site.Status	Endemic	-0.379272	0.870618	0.663969	Site.StatusEndemic	0.778048	117	114	xanthine dehydrogenase [EC:1.17.1.4 1.17.3.2] [RN:R02103 R02107]	Purine degradation, xanthine => urea	Coral
K00087	Site.Status	Epidemic	1.34098	0.881954	0.131317	Site.StatusEpidemic	0.273146	117	114	xanthine dehydrogenase [EC:1.17.1.4 1.17.3.2] [RN:R02103 R02107]	Purine degradation, xanthine => urea	Coral
K00088	Site.Status	Endemic	-0.39966	0.224172	0.077384	Site.StatusEndemic	0.189374	117	117	IMP dehydrogenase [EC:1.1.1.205] [RN:R01130]	Guanine ribonucleotide biosynthesis IMP => GDP,GTP	Coral
K00088	Season	wet	-0.726459	0.258745	0.00589712	Seasonwet	0.0342542	117	117	IMP dehydrogenase [EC:1.1.1.205] [RN:R01130]	Guanine ribonucleotide biosynthesis IMP => GDP,GTP	Coral
K00088	Site.Status	Epidemic	-0.0814258	0.22686	0.720341	Site.StatusEpidemic	0.823342	117	117	IMP dehydrogenase [EC:1.1.1.205] [RN:R01130]	Guanine ribonucleotide biosynthesis IMP => GDP,GTP	Coral
K00097	Season	wet	-0.726854	0.278026	0.0101702	Seasonwet	0.0494353	117	117	4-hydroxythreonine-4-phosphate dehydrogenase [EC:1.1.1.262] [RN:R05681]	Pyridoxal biosynthesis, erythrose-4P => pyridoxal-5P	Coral
K00097	Site.Status	Endemic	-0.285511	0.241511	0.239684	Site.StatusEndemic	0.400146	117	117	4-hydroxythreonine-4-phosphate dehydrogenase [EC:1.1.1.262] [RN:R05681]	Pyridoxal biosynthesis, erythrose-4P => pyridoxal-5P	Coral
K00097	Site.Status	Epidemic	-0.0327751	0.244388	0.89356	Site.StatusEpidemic	0.930723	117	117	4-hydroxythreonine-4-phosphate dehydrogenase [EC:1.1.1.262] [RN:R05681]	Pyridoxal biosynthesis, erythrose-4P => pyridoxal-5P	Coral
K00099	Site.Status	Endemic	-0.315771	0.232861	0.177864	Site.StatusEndemic	0.328783	117	117	1-deoxy-D-xylulose-5-phosphate reductoisomerase [EC:1.1.1.267] [RN:R05688]	C5 isoprenoid biosynthesis, non-mevalonate pathway	Coral
K00099	Season	wet	-0.998142	0.26848	0.000316105	Seasonwet	0.00458722	117	117	1-deoxy-D-xylulose-5-phosphate reductoisomerase [EC:1.1.1.267] [RN:R05688]	C5 isoprenoid biosynthesis, non-mevalonate pathway	Coral
K00099	Site.Status	Epidemic	-0.153659	0.235646	0.515713	Site.StatusEpidemic	0.662298	117	117	1-deoxy-D-xylulose-5-phosphate reductoisomerase [EC:1.1.1.267] [RN:R05688]	C5 isoprenoid biosynthesis, non-mevalonate pathway	Coral
K00103	Site.Status	Endemic	-1.23079	0.73401	0.0963447	Site.StatusEndemic	0.219887	117	73	L-gulonolactone oxidase [EC:1.1.3.8] [RN:R03184 R00647]	Ascorbate biosynthesis, animals, glucose-1P => ascorbate	Coral
K00103	Season	wet	0.278605	0.824955	0.7362	Seasonwet	0.835472	117	73	L-gulonolactone oxidase [EC:1.1.3.8] [RN:R03184 R00647]	Ascorbate biosynthesis, animals, glucose-1P => ascorbate	Coral
K00103	Site.Status	Epidemic	2.2826	0.742242	0.00263772	Site.StatusEpidemic	0.0195112	117	73	L-gulonolactone oxidase [EC:1.1.3.8] [RN:R03184 R00647]	Ascorbate biosynthesis, animals, glucose-1P => ascorbate	Coral
K00106	Season	wet	1.66424	0.673893	0.0151558	Seasonwet	0.0634319	117	31	xanthine dehydrogenase [EC:1.17.1.4 1.17.3.2] [RN:R02103 R02107]	Purine degradation, xanthine => urea	Coral
K00106	Site.Status	Endemic	-0.0683941	0.570565	0.9048	Site.StatusEndemic	0.937609	117	31	xanthine dehydrogenase [EC:1.17.1.4 1.17.3.2] [RN:R02103 R02107]	Purine degradation, xanthine => urea	Coral
K00106	Site.Status	Epidemic	0.796247	0.577931	0.171027	Site.StatusEpidemic	0.321406	117	31	xanthine dehydrogenase [EC:1.17.1.4 1.17.3.2] [RN:R02103 R02107]	Purine degradation, xanthine => urea	Coral
K00108	Site.Status	Endemic	-0.475743	0.259652	0.0696346	Site.StatusEndemic	0.176028	117	117	choline dehydrogenase [EC:1.1.99.1] [RN:R01025 R08557 R08558]	Betaine biosynthesis, choline => betaine	Coral
K00108	Season	wet	-0.443561	0.300096	0.142234	Seasonwet	0.287096	117	117	choline dehydrogenase [EC:1.1.99.1] [RN:R01025 R08557 R08558]	Betaine biosynthesis, choline => betaine	Coral
K00108	Site.Status	Epidemic	-0.218279	0.262775	0.407968	Site.StatusEpidemic	0.566147	117	117	choline dehydrogenase [EC:1.1.99.1] [RN:R01025 R08557 R08558]	Betaine biosynthesis, choline => betaine	Coral
K00116	Site.Status	Epidemic	0.321423	0.387399	0.408517	Site.StatusEpidemic	0.566783	117	117	malate dehydrogenase (quinone) [EC:1.1.5.4] [RN:R00361]	Citrate cycle (TCA cycle, Krebs cycle)	Coral
K00116	Site.Status	Epidemic	0.321423	0.387399	0.408517	Site.StatusEpidemic	0.566783	117	117	malate dehydrogenase (quinone) [EC:1.1.5.4] [RN:R00361]	Citrate cycle, second carbon oxidation, 2-oxoglutarate => oxaloacetate	Coral
K00116	Site.Status	Endemic	-0.573222	0.382806	0.137163	Site.StatusEndemic	0.280607	117	117	malate dehydrogenase (quinone) [EC:1.1.5.4] [RN:R00361]	Citrate cycle (TCA cycle, Krebs cycle)	Coral
K00116	Site.Status	Endemic	-0.573222	0.382806	0.137163	Site.StatusEndemic	0.280607	117	117	malate dehydrogenase (quinone) [EC:1.1.5.4] [RN:R00361]	Citrate cycle, second carbon oxidation, 2-oxoglutarate => oxaloacetate	Coral
K00116	Season	wet	-2.10217	0.441997	5.98e-06	Seasonwet	0.000219084	117	117	malate dehydrogenase (quinone) [EC:1.1.5.4] [RN:R00361]	Citrate cycle (TCA cycle, Krebs cycle)	Coral
K00116	Season	wet	-2.10217	0.441997	5.98e-06	Seasonwet	0.000219084	117	117	malate dehydrogenase (quinone) [EC:1.1.5.4] [RN:R00361]	Citrate cycle, second carbon oxidation, 2-oxoglutarate => oxaloacetate	Coral
K00128	Site.Status	Epidemic	-0.0157641	0.259582	0.951686	Site.StatusEpidemic	0.971339	117	117	aldehyde dehydrogenase (NAD+) [EC:1.2.1.3] [RN:R05050]	GABA biosynthesis, eukaryotes, putrescine => GABA	Coral
K00128	Season	wet	-0.530263	0.296368	0.0763198	Seasonwet	0.187509	117	117	aldehyde dehydrogenase (NAD+) [EC:1.2.1.3] [RN:R05050]	GABA biosynthesis, eukaryotes, putrescine => GABA	Coral
K00128	Site.Status	Endemic	-0.553607	0.256499	0.0330885	Site.StatusEndemic	0.103812	117	117	aldehyde dehydrogenase (NAD+) [EC:1.2.1.3] [RN:R05050]	GABA biosynthesis, eukaryotes, putrescine => GABA	Coral
K00130	Site.Status	Endemic	-0.581807	0.280021	0.0400728	Site.StatusEndemic	0.119602	117	117	betaine-aldehyde dehydrogenase [EC:1.2.1.8] [R02565 R02566]	Betaine biosynthesis, choline => betaine	Coral
K00130	Site.Status	Epidemic	0.12455	0.28339	0.661166	Site.StatusEpidemic	0.775543	117	117	betaine-aldehyde dehydrogenase [EC:1.2.1.8] [R02565 R02566]	Betaine biosynthesis, choline => betaine	Coral
K00130	Season	wet	-0.242597	0.32368	0.45515	Seasonwet	0.60956	117	117	betaine-aldehyde dehydrogenase [EC:1.2.1.8] [R02565 R02566]	Betaine biosynthesis, choline => betaine	Coral
K00131	Season	wet	-1.08863	1.26674	0.392115	Seasonwet	0.552084	117	108	glyceraldehyde-3-phosphate dehydrogenase (NADP+) [EC:1.2.1.9] [RN:R01058]	Semi-phosphorylative Entner-Doudoroff pathway, gluconate => glycerate-3P	Coral
K00131	Season	wet	-1.08863	1.26674	0.392115	Seasonwet	0.552084	117	108	glyceraldehyde-3-phosphate dehydrogenase (NADP+) [EC:1.2.1.9] [RN:R01058]	Semi-phosphorylative Entner-Doudoroff pathway, gluconate/galactonate => glycerate-3P	Coral
K00131	Site.Status	Endemic	-2.10311	1.06879	0.0516833	Site.StatusEndemic	0.143455	117	108	glyceraldehyde-3-phosphate dehydrogenase (NADP+) [EC:1.2.1.9] [RN:R01058]	Semi-phosphorylative Entner-Doudoroff pathway, gluconate => glycerate-3P	Coral
K00131	Site.Status	Endemic	-2.10311	1.06879	0.0516833	Site.StatusEndemic	0.143455	117	108	glyceraldehyde-3-phosphate dehydrogenase (NADP+) [EC:1.2.1.9] [RN:R01058]	Semi-phosphorylative Entner-Doudoroff pathway, gluconate/galactonate => glycerate-3P	Coral
K00131	Site.Status	Epidemic	-1.97637	1.08272	0.0707334	Site.StatusEpidemic	0.178394	117	108	glyceraldehyde-3-phosphate dehydrogenase (NADP+) [EC:1.2.1.9] [RN:R01058]	Semi-phosphorylative Entner-Doudoroff pathway, gluconate => glycerate-3P	Coral
K00131	Site.Status	Epidemic	-1.97637	1.08272	0.0707334	Site.StatusEpidemic	0.178394	117	108	glyceraldehyde-3-phosphate dehydrogenase (NADP+) [EC:1.2.1.9] [RN:R01058]	Semi-phosphorylative Entner-Doudoroff pathway, gluconate/galactonate => glycerate-3P	Coral
K00133	Season	wet	-0.926555	0.24529	0.0002558	Seasonwet	0.00390043	117	117	aspartate-semialdehyde dehydrogenase [EC:1.2.1.11] [RN:R02291]	Ectoine biosynthesis, aspartate => ectoine	Coral
K00133	Season	wet	-0.926555	0.24529	0.0002558	Seasonwet	0.00390043	117	117	aspartate-semialdehyde dehydrogenase [EC:1.2.1.11] [RN:R02291]	Methionine biosynthesis, apartate => homoserine => methionine	Coral
K00133	Season	wet	-0.926555	0.24529	0.0002558	Seasonwet	0.00390043	117	117	aspartate-semialdehyde dehydrogenase [EC:1.2.1.11] [RN:R02291]	Lysine biosynthesis, DAP dehydrogenase pathway, aspartate => lysine	Coral
K00133	Season	wet	-0.926555	0.24529	0.0002558	Seasonwet	0.00390043	117	117	aspartate-semialdehyde dehydrogenase [EC:1.2.1.11] [RN:R02291]	Threonine biosynthesis, aspartate => homoserine => threonine	Coral
K00133	Season	wet	-0.926555	0.24529	0.0002558	Seasonwet	0.00390043	117	117	aspartate-semialdehyde dehydrogenase [EC:1.2.1.11] [RN:R02291]	Lysine biosynthesis, succinyl-DAP pathway, aspartate => lysine	Coral
K00133	Season	wet	-0.926555	0.24529	0.0002558	Seasonwet	0.00390043	117	117	aspartate-semialdehyde dehydrogenase [EC:1.2.1.11] [RN:R02291]	Lysine biosynthesis, DAP aminotransferase pathway, aspartate => lysine	Coral
K00133	Season	wet	-0.926555	0.24529	0.0002558	Seasonwet	0.00390043	117	117	aspartate-semialdehyde dehydrogenase [EC:1.2.1.11] [RN:R02291]	Lysine biosynthesis, acetyl-DAP pathway, aspartate => lysine	Coral
K00133	Site.Status	Epidemic	-0.0291639	0.21541	0.892553	Site.StatusEpidemic	0.929778	117	117	aspartate-semialdehyde dehydrogenase [EC:1.2.1.11] [RN:R02291]	Ectoine biosynthesis, aspartate => ectoine	Coral
K00133	Site.Status	Epidemic	-0.0291639	0.21541	0.892553	Site.StatusEpidemic	0.929778	117	117	aspartate-semialdehyde dehydrogenase [EC:1.2.1.11] [RN:R02291]	Methionine biosynthesis, apartate => homoserine => methionine	Coral
K00133	Site.Status	Epidemic	-0.0291639	0.21541	0.892553	Site.StatusEpidemic	0.929778	117	117	aspartate-semialdehyde dehydrogenase [EC:1.2.1.11] [RN:R02291]	Lysine biosynthesis, DAP dehydrogenase pathway, aspartate => lysine	Coral
K00133	Site.Status	Epidemic	-0.0291639	0.21541	0.892553	Site.StatusEpidemic	0.929778	117	117	aspartate-semialdehyde dehydrogenase [EC:1.2.1.11] [RN:R02291]	Threonine biosynthesis, aspartate => homoserine => threonine	Coral
K00133	Site.Status	Epidemic	-0.0291639	0.21541	0.892553	Site.StatusEpidemic	0.929778	117	117	aspartate-semialdehyde dehydrogenase [EC:1.2.1.11] [RN:R02291]	Lysine biosynthesis, succinyl-DAP pathway, aspartate => lysine	Coral
K00133	Site.Status	Epidemic	-0.0291639	0.21541	0.892553	Site.StatusEpidemic	0.929778	117	117	aspartate-semialdehyde dehydrogenase [EC:1.2.1.11] [RN:R02291]	Lysine biosynthesis, DAP aminotransferase pathway, aspartate => lysine	Coral
K00133	Site.Status	Epidemic	-0.0291639	0.21541	0.892553	Site.StatusEpidemic	0.929778	117	117	aspartate-semialdehyde dehydrogenase [EC:1.2.1.11] [RN:R02291]	Lysine biosynthesis, acetyl-DAP pathway, aspartate => lysine	Coral
K00133	Site.Status	Endemic	-0.283599	0.212868	0.185523	Site.StatusEndemic	0.338575	117	117	aspartate-semialdehyde dehydrogenase [EC:1.2.1.11] [RN:R02291]	Ectoine biosynthesis, aspartate => ectoine	Coral
K00133	Site.Status	Endemic	-0.283599	0.212868	0.185523	Site.StatusEndemic	0.338575	117	117	aspartate-semialdehyde dehydrogenase [EC:1.2.1.11] [RN:R02291]	Methionine biosynthesis, apartate => homoserine => methionine	Coral
K00133	Site.Status	Endemic	-0.283599	0.212868	0.185523	Site.StatusEndemic	0.338575	117	117	aspartate-semialdehyde dehydrogenase [EC:1.2.1.11] [RN:R02291]	Lysine biosynthesis, DAP dehydrogenase pathway, aspartate => lysine	Coral
K00133	Site.Status	Endemic	-0.283599	0.212868	0.185523	Site.StatusEndemic	0.338575	117	117	aspartate-semialdehyde dehydrogenase [EC:1.2.1.11] [RN:R02291]	Threonine biosynthesis, aspartate => homoserine => threonine	Coral
K00133	Site.Status	Endemic	-0.283599	0.212868	0.185523	Site.StatusEndemic	0.338575	117	117	aspartate-semialdehyde dehydrogenase [EC:1.2.1.11] [RN:R02291]	Lysine biosynthesis, succinyl-DAP pathway, aspartate => lysine	Coral
K00133	Site.Status	Endemic	-0.283599	0.212868	0.185523	Site.StatusEndemic	0.338575	117	117	aspartate-semialdehyde dehydrogenase [EC:1.2.1.11] [RN:R02291]	Lysine biosynthesis, DAP aminotransferase pathway, aspartate => lysine	Coral
K00133	Site.Status	Endemic	-0.283599	0.212868	0.185523	Site.StatusEndemic	0.338575	117	117	aspartate-semialdehyde dehydrogenase [EC:1.2.1.11] [RN:R02291]	Lysine biosynthesis, acetyl-DAP pathway, aspartate => lysine	Coral
K00134	Site.Status	Epidemic	-0.0243557	0.218672	0.911518	Site.StatusEpidemic	0.942735	117	117	glyceraldehyde 3-phosphate dehydrogenase [EC:1.2.1.12 1.2.1.59] [RN:R01061 R01063]	Glycolysis, core module involving three-carbon compounds	Coral
K00134	Site.Status	Epidemic	-0.0243557	0.218672	0.911518	Site.StatusEpidemic	0.942735	117	117	glyceraldehyde 3-phosphate dehydrogenase [EC:1.2.1.12] [RN:R01061]	Semi-phosphorylative Entner-Doudoroff pathway, gluconate => glycerate-3P	Coral
K00134	Site.Status	Epidemic	-0.0243557	0.218672	0.911518	Site.StatusEpidemic	0.942735	117	117	glyceraldehyde 3-phosphate dehydrogenase [EC:1.2.1.12 1.2.1.59] [RN:R01061 R01063]	Gluconeogenesis, oxaloacetate => fructose-6P	Coral
K00134	Site.Status	Epidemic	-0.0243557	0.218672	0.911518	Site.StatusEpidemic	0.942735	117	117	glyceraldehyde-3-phosphate dehydrogenase (phosphorylating) [EC:1.2.1.13 1.2.1.59 1.2.1.12] [RN:R01061 R01063]	Reductive pentose phosphate cycle, ribulose-5P => glyceraldehyde-3P	Coral
K00134	Site.Status	Epidemic	-0.0243557	0.218672	0.911518	Site.StatusEpidemic	0.942735	117	117	glyceraldehyde 3-phosphate dehydrogenase [EC:1.2.1.12 1.2.1.59] [RN:R01061 R01063]	Glycolysis (Embden-Meyerhof pathway), glucose => pyruvate	Coral
K00134	Site.Status	Epidemic	-0.0243557	0.218672	0.911518	Site.StatusEpidemic	0.942735	117	117	glyceraldehyde-3-phosphate dehydrogenase (phosphorylating) [EC:1.2.1.13 1.2.1.59 1.2.1.12] [RN:R01061 R01063]	Reductive pentose phosphate cycle (Calvin cycle)	Coral
K00134	Site.Status	Epidemic	-0.0243557	0.218672	0.911518	Site.StatusEpidemic	0.942735	117	117	glyceraldehyde 3-phosphate dehydrogenase [EC:1.2.1.12] [RN:R01061]	D-galactonate degradation, De Ley-Doudoroff pathway, D-galactonate => glycerate-3P	Coral
K00134	Season	wet	-0.862656	0.248673	0.000742168	Seasonwet	0.00801671	117	117	glyceraldehyde 3-phosphate dehydrogenase [EC:1.2.1.12 1.2.1.59] [RN:R01061 R01063]	Glycolysis, core module involving three-carbon compounds	Coral
K00134	Season	wet	-0.862656	0.248673	0.000742168	Seasonwet	0.00801671	117	117	glyceraldehyde 3-phosphate dehydrogenase [EC:1.2.1.12] [RN:R01061]	Semi-phosphorylative Entner-Doudoroff pathway, gluconate => glycerate-3P	Coral
K00134	Season	wet	-0.862656	0.248673	0.000742168	Seasonwet	0.00801671	117	117	glyceraldehyde 3-phosphate dehydrogenase [EC:1.2.1.12 1.2.1.59] [RN:R01061 R01063]	Gluconeogenesis, oxaloacetate => fructose-6P	Coral
K00134	Season	wet	-0.862656	0.248673	0.000742168	Seasonwet	0.00801671	117	117	glyceraldehyde-3-phosphate dehydrogenase (phosphorylating) [EC:1.2.1.13 1.2.1.59 1.2.1.12] [RN:R01061 R01063]	Reductive pentose phosphate cycle, ribulose-5P => glyceraldehyde-3P	Coral
K00134	Season	wet	-0.862656	0.248673	0.000742168	Seasonwet	0.00801671	117	117	glyceraldehyde 3-phosphate dehydrogenase [EC:1.2.1.12 1.2.1.59] [RN:R01061 R01063]	Glycolysis (Embden-Meyerhof pathway), glucose => pyruvate	Coral
K00134	Season	wet	-0.862656	0.248673	0.000742168	Seasonwet	0.00801671	117	117	glyceraldehyde-3-phosphate dehydrogenase (phosphorylating) [EC:1.2.1.13 1.2.1.59 1.2.1.12] [RN:R01061 R01063]	Reductive pentose phosphate cycle (Calvin cycle)	Coral
K00134	Season	wet	-0.862656	0.248673	0.000742168	Seasonwet	0.00801671	117	117	glyceraldehyde 3-phosphate dehydrogenase [EC:1.2.1.12] [RN:R01061]	D-galactonate degradation, De Ley-Doudoroff pathway, D-galactonate => glycerate-3P	Coral
K00134	Site.Status	Endemic	-0.437225	0.2161	0.0454715	Site.StatusEndemic	0.131433	117	117	glyceraldehyde 3-phosphate dehydrogenase [EC:1.2.1.12 1.2.1.59] [RN:R01061 R01063]	Glycolysis, core module involving three-carbon compounds	Coral
K00134	Site.Status	Endemic	-0.437225	0.2161	0.0454715	Site.StatusEndemic	0.131433	117	117	glyceraldehyde 3-phosphate dehydrogenase [EC:1.2.1.12] [RN:R01061]	Semi-phosphorylative Entner-Doudoroff pathway, gluconate => glycerate-3P	Coral
K00134	Site.Status	Endemic	-0.437225	0.2161	0.0454715	Site.StatusEndemic	0.131433	117	117	glyceraldehyde 3-phosphate dehydrogenase [EC:1.2.1.12 1.2.1.59] [RN:R01061 R01063]	Gluconeogenesis, oxaloacetate => fructose-6P	Coral
K00134	Site.Status	Endemic	-0.437225	0.2161	0.0454715	Site.StatusEndemic	0.131433	117	117	glyceraldehyde-3-phosphate dehydrogenase (phosphorylating) [EC:1.2.1.13 1.2.1.59 1.2.1.12] [RN:R01061 R01063]	Reductive pentose phosphate cycle, ribulose-5P => glyceraldehyde-3P	Coral
K00134	Site.Status	Endemic	-0.437225	0.2161	0.0454715	Site.StatusEndemic	0.131433	117	117	glyceraldehyde 3-phosphate dehydrogenase [EC:1.2.1.12 1.2.1.59] [RN:R01061 R01063]	Glycolysis (Embden-Meyerhof pathway), glucose => pyruvate	Coral
K00134	Site.Status	Endemic	-0.437225	0.2161	0.0454715	Site.StatusEndemic	0.131433	117	117	glyceraldehyde-3-phosphate dehydrogenase (phosphorylating) [EC:1.2.1.13 1.2.1.59 1.2.1.12] [RN:R01061 R01063]	Reductive pentose phosphate cycle (Calvin cycle)	Coral
K00134	Site.Status	Endemic	-0.437225	0.2161	0.0454715	Site.StatusEndemic	0.131433	117	117	glyceraldehyde 3-phosphate dehydrogenase [EC:1.2.1.12] [RN:R01061]	D-galactonate degradation, De Ley-Doudoroff pathway, D-galactonate => glycerate-3P	Coral
K00135	Season	wet	-0.731502	0.258927	0.00560011	Seasonwet	0.0330525	117	117	succinate-semialdehyde dehydrogenase [EC:1.2.1.16 1.2.1.24] [RN:R00713 R00714]	GABA (gamma-Aminobutyrate) shunt	Coral
K00135	Site.Status	Epidemic	-0.14858	0.22735	0.514781	Site.StatusEpidemic	0.661146	117	117	succinate-semialdehyde dehydrogenase [EC:1.2.1.16 1.2.1.24] [RN:R00713 R00714]	GABA (gamma-Aminobutyrate) shunt	Coral
K00135	Site.Status	Endemic	-0.227892	0.224666	0.312642	Site.StatusEndemic	0.484164	117	117	succinate-semialdehyde dehydrogenase [EC:1.2.1.16 1.2.1.24] [RN:R00713 R00714]	GABA (gamma-Aminobutyrate) shunt	Coral
K00140	Site.Status	Endemic	-0.267992	0.303407	0.379025	Site.StatusEndemic	0.544642	117	117	malonate-semialdehyde dehydrogenase (acetylating) [EC:1.2.1.18] [RN:R00740]	Malonate semialdehyde pathway, propanoyl-CoA => acetyl-CoA	Coral
K00140	Season	wet	0.165271	0.350977	0.638653	Seasonwet	0.760877	117	117	malonate-semialdehyde dehydrogenase (acetylating) [EC:1.2.1.18] [RN:R00740]	Malonate semialdehyde pathway, propanoyl-CoA => acetyl-CoA	Coral
K00140	Site.Status	Epidemic	0.16604	0.307064	0.589789	Site.StatusEpidemic	0.725191	117	117	malonate-semialdehyde dehydrogenase (acetylating) [EC:1.2.1.18] [RN:R00740]	Malonate semialdehyde pathway, propanoyl-CoA => acetyl-CoA	Coral
K00141	Site.Status	Epidemic	4.74555	0.895284	6.12e-07	Site.StatusEpidemic	2.93e-05	117	97	xylC; benzaldehyde dehydrogenase (NAD) [EC:1.2.1.28] [RN:R01419]	Toluene degradation, toluene => benzoate	Coral
K00141	Site.Status	Epidemic	4.74555	0.895284	6.12e-07	Site.StatusEpidemic	2.93e-05	117	97	xylC; benzaldehyde dehydrogenase (NAD) [EC:1.2.1.28] [RN:R05289 R05663 R05664]	Xylene degradation, xylene => methylbenzoate	Coral
K00141	Season	wet	0.0257654	1.0549	0.980559	Seasonwet	0.987982	117	97	xylC; benzaldehyde dehydrogenase (NAD) [EC:1.2.1.28] [RN:R01419]	Toluene degradation, toluene => benzoate	Coral
K00141	Season	wet	0.0257654	1.0549	0.980559	Seasonwet	0.987982	117	97	xylC; benzaldehyde dehydrogenase (NAD) [EC:1.2.1.28] [RN:R05289 R05663 R05664]	Xylene degradation, xylene => methylbenzoate	Coral
K00141	Site.Status	Endemic	5.27676	0.883533	3.01e-08	Site.StatusEndemic	1.91e-06	117	97	xylC; benzaldehyde dehydrogenase (NAD) [EC:1.2.1.28] [RN:R01419]	Toluene degradation, toluene => benzoate	Coral
K00141	Site.Status	Endemic	5.27676	0.883533	3.01e-08	Site.StatusEndemic	1.91e-06	117	97	xylC; benzaldehyde dehydrogenase (NAD) [EC:1.2.1.28] [RN:R05289 R05663 R05664]	Xylene degradation, xylene => methylbenzoate	Coral
K00145	Site.Status	Endemic	-0.377958	0.234786	0.110313	Site.StatusEndemic	0.241513	117	117	argC; N-acetyl-gamma-glutamyl-phosphate reductase [EC:1.2.1.38] [RN:R03443]	Arginine biosynthesis, glutamate => acetylcitrulline => arginine	Coral
K00145	Site.Status	Endemic	-0.377958	0.234786	0.110313	Site.StatusEndemic	0.241513	117	117	N-acetyl-gamma-glutamyl-phosphate reductase [EC:1.2.1.38] [RN:R03443]	Ornithine biosynthesis, glutamate => ornithine	Coral
K00145	Season	wet	-0.748212	0.270465	0.00663435	Seasonwet	0.0374904	117	117	argC; N-acetyl-gamma-glutamyl-phosphate reductase [EC:1.2.1.38] [RN:R03443]	Arginine biosynthesis, glutamate => acetylcitrulline => arginine	Coral
K00145	Season	wet	-0.748212	0.270465	0.00663435	Seasonwet	0.0374904	117	117	N-acetyl-gamma-glutamyl-phosphate reductase [EC:1.2.1.38] [RN:R03443]	Ornithine biosynthesis, glutamate => ornithine	Coral
K00145	Site.Status	Epidemic	-0.0448718	0.237587	0.850548	Site.StatusEpidemic	0.900622	117	117	argC; N-acetyl-gamma-glutamyl-phosphate reductase [EC:1.2.1.38] [RN:R03443]	Arginine biosynthesis, glutamate => acetylcitrulline => arginine	Coral
K00145	Site.Status	Epidemic	-0.0448718	0.237587	0.850548	Site.StatusEpidemic	0.900622	117	117	N-acetyl-gamma-glutamyl-phosphate reductase [EC:1.2.1.38] [RN:R03443]	Ornithine biosynthesis, glutamate => ornithine	Coral
K00147	Season	wet	-0.865414	0.273566	0.00200737	Seasonwet	0.016024	117	117	glutamate-5-semialdehyde dehydrogenase [EC:1.2.1.41] [RN:R03313]	Proline biosynthesis, glutamate => proline	Coral
K00147	Site.Status	Epidemic	-0.137115	0.240393	0.569582	Site.StatusEpidemic	0.709806	117	117	glutamate-5-semialdehyde dehydrogenase [EC:1.2.1.41] [RN:R03313]	Proline biosynthesis, glutamate => proline	Coral
K00147	Site.Status	Endemic	-0.469122	0.237561	0.0508005	Site.StatusEndemic	0.141617	117	117	glutamate-5-semialdehyde dehydrogenase [EC:1.2.1.41] [RN:R03313]	Proline biosynthesis, glutamate => proline	Coral
K00150	Site.Status	Epidemic	0.0820412	0.335714	0.807424	Site.StatusEpidemic	0.876722	117	117	glyceraldehyde 3-phosphate dehydrogenase [EC:1.2.1.12 1.2.1.59] [RN:R01061 R01063]	Glycolysis (Embden-Meyerhof pathway), glucose => pyruvate	Coral
K00150	Site.Status	Epidemic	0.0820412	0.335714	0.807424	Site.StatusEpidemic	0.876722	117	117	glyceraldehyde-3-phosphate dehydrogenase (phosphorylating) [EC:1.2.1.13 1.2.1.59 1.2.1.12] [RN:R01061 R01063]	Reductive pentose phosphate cycle (Calvin cycle)	Coral
K00150	Site.Status	Epidemic	0.0820412	0.335714	0.807424	Site.StatusEpidemic	0.876722	117	117	glyceraldehyde 3-phosphate dehydrogenase [EC:1.2.1.12 1.2.1.59] [RN:R01061 R01063]	Gluconeogenesis, oxaloacetate => fructose-6P	Coral
K00150	Site.Status	Epidemic	0.0820412	0.335714	0.807424	Site.StatusEpidemic	0.876722	117	117	glyceraldehyde-3-phosphate dehydrogenase (phosphorylating) [EC:1.2.1.13 1.2.1.59 1.2.1.12] [RN:R01061 R01063]	Reductive pentose phosphate cycle, ribulose-5P => glyceraldehyde-3P	Coral
K00150	Site.Status	Epidemic	0.0820412	0.335714	0.807424	Site.StatusEpidemic	0.876722	117	117	glyceraldehyde 3-phosphate dehydrogenase [EC:1.2.1.12 1.2.1.59] [RN:R01061 R01063]	Glycolysis, core module involving three-carbon compounds	Coral
K00150	Season	wet	-2.95257	0.391944	3.44e-11	Seasonwet	7.36e-09	117	117	glyceraldehyde 3-phosphate dehydrogenase [EC:1.2.1.12 1.2.1.59] [RN:R01061 R01063]	Glycolysis (Embden-Meyerhof pathway), glucose => pyruvate	Coral
K00150	Season	wet	-2.95257	0.391944	3.44e-11	Seasonwet	7.36e-09	117	117	glyceraldehyde-3-phosphate dehydrogenase (phosphorylating) [EC:1.2.1.13 1.2.1.59 1.2.1.12] [RN:R01061 R01063]	Reductive pentose phosphate cycle (Calvin cycle)	Coral
K00150	Season	wet	-2.95257	0.391944	3.44e-11	Seasonwet	7.36e-09	117	117	glyceraldehyde 3-phosphate dehydrogenase [EC:1.2.1.12 1.2.1.59] [RN:R01061 R01063]	Gluconeogenesis, oxaloacetate => fructose-6P	Coral
K00150	Season	wet	-2.95257	0.391944	3.44e-11	Seasonwet	7.36e-09	117	117	glyceraldehyde-3-phosphate dehydrogenase (phosphorylating) [EC:1.2.1.13 1.2.1.59 1.2.1.12] [RN:R01061 R01063]	Reductive pentose phosphate cycle, ribulose-5P => glyceraldehyde-3P	Coral
K00150	Season	wet	-2.95257	0.391944	3.44e-11	Seasonwet	7.36e-09	117	117	glyceraldehyde 3-phosphate dehydrogenase [EC:1.2.1.12 1.2.1.59] [RN:R01061 R01063]	Glycolysis, core module involving three-carbon compounds	Coral
K00150	Site.Status	Endemic	-1.12536	0.331432	0.000973396	Site.StatusEndemic	0.009703	117	117	glyceraldehyde 3-phosphate dehydrogenase [EC:1.2.1.12 1.2.1.59] [RN:R01061 R01063]	Glycolysis (Embden-Meyerhof pathway), glucose => pyruvate	Coral
K00150	Site.Status	Endemic	-1.12536	0.331432	0.000973396	Site.StatusEndemic	0.009703	117	117	glyceraldehyde-3-phosphate dehydrogenase (phosphorylating) [EC:1.2.1.13 1.2.1.59 1.2.1.12] [RN:R01061 R01063]	Reductive pentose phosphate cycle (Calvin cycle)	Coral
K00150	Site.Status	Endemic	-1.12536	0.331432	0.000973396	Site.StatusEndemic	0.009703	117	117	glyceraldehyde 3-phosphate dehydrogenase [EC:1.2.1.12 1.2.1.59] [RN:R01061 R01063]	Gluconeogenesis, oxaloacetate => fructose-6P	Coral
K00150	Site.Status	Endemic	-1.12536	0.331432	0.000973396	Site.StatusEndemic	0.009703	117	117	glyceraldehyde-3-phosphate dehydrogenase (phosphorylating) [EC:1.2.1.13 1.2.1.59 1.2.1.12] [RN:R01061 R01063]	Reductive pentose phosphate cycle, ribulose-5P => glyceraldehyde-3P	Coral
K00150	Site.Status	Endemic	-1.12536	0.331432	0.000973396	Site.StatusEndemic	0.009703	117	117	glyceraldehyde 3-phosphate dehydrogenase [EC:1.2.1.12 1.2.1.59] [RN:R01061 R01063]	Glycolysis, core module involving three-carbon compounds	Coral
K00151	Season	wet	0.0171774	0.745015	0.981646	Seasonwet	0.988436	117	111	5-carboxymethyl-2-hydroxymuconic-semialdehyde dehydrogenase [EC:1.2.1.60] [RN:R04418]	Homoprotocatechuate degradation, homoprotocatechuate => 2-oxohept-3-enedioate	Coral
K00151	Site.Status	Endemic	0.141337	0.650777	0.828467	Site.StatusEndemic	0.886565	117	111	5-carboxymethyl-2-hydroxymuconic-semialdehyde dehydrogenase [EC:1.2.1.60] [RN:R04418]	Homoprotocatechuate degradation, homoprotocatechuate => 2-oxohept-3-enedioate	Coral
K00151	Site.Status	Epidemic	-0.246513	0.658426	0.708826	Site.StatusEpidemic	0.814678	117	111	5-carboxymethyl-2-hydroxymuconic-semialdehyde dehydrogenase [EC:1.2.1.60] [RN:R04418]	Homoprotocatechuate degradation, homoprotocatechuate => 2-oxohept-3-enedioate	Coral
K00161	Site.Status	Epidemic	0.404898	0.277981	0.149579	Site.StatusEpidemic	0.293278	117	117	pyruvate dehydrogenase complex [EC:1.2.4.1 2.3.1.12 1.8.1.4] [RN:R00209]	Pyruvate oxidation, pyruvate => acetyl-CoA	Coral
K00161	Site.Status	Endemic	-0.350186	0.27457	0.206192	Site.StatusEndemic	0.359332	117	117	pyruvate dehydrogenase complex [EC:1.2.4.1 2.3.1.12 1.8.1.4] [RN:R00209]	Pyruvate oxidation, pyruvate => acetyl-CoA	Coral
K00161	Season	wet	-0.676454	0.320443	0.0403568	Seasonwet	0.120238	117	117	pyruvate dehydrogenase complex [EC:1.2.4.1 2.3.1.12 1.8.1.4] [RN:R00209]	Pyruvate oxidation, pyruvate => acetyl-CoA	Coral
K00162	Season	wet	-0.686945	0.322992	0.0387302	Seasonwet	0.11683	117	117	pyruvate dehydrogenase complex [EC:1.2.4.1 2.3.1.12 1.8.1.4] [RN:R00209]	Pyruvate oxidation, pyruvate => acetyl-CoA	Coral
K00162	Site.Status	Endemic	-0.348501	0.276637	0.21165	Site.StatusEndemic	0.365608	117	117	pyruvate dehydrogenase complex [EC:1.2.4.1 2.3.1.12 1.8.1.4] [RN:R00209]	Pyruvate oxidation, pyruvate => acetyl-CoA	Coral
K00162	Site.Status	Epidemic	0.398792	0.280078	0.1587	Site.StatusEpidemic	0.304978	117	117	pyruvate dehydrogenase complex [EC:1.2.4.1 2.3.1.12 1.8.1.4] [RN:R00209]	Pyruvate oxidation, pyruvate => acetyl-CoA	Coral
K00163	Site.Status	Epidemic	-0.594005	0.312873	0.060219	Site.StatusEpidemic	0.160317	117	117	pyruvate dehydrogenase complex [EC:1.2.4.1 2.3.1.12 1.8.1.4] [RN:R00209]	Pyruvate oxidation, pyruvate => acetyl-CoA	Coral
K00163	Season	wet	-0.794658	0.354004	0.0267305	Seasonwet	0.0898231	117	117	pyruvate dehydrogenase complex [EC:1.2.4.1 2.3.1.12 1.8.1.4] [RN:R00209]	Pyruvate oxidation, pyruvate => acetyl-CoA	Coral
K00163	Site.Status	Endemic	-0.303739	0.309239	0.32813	Site.StatusEndemic	0.499545	117	117	pyruvate dehydrogenase complex [EC:1.2.4.1 2.3.1.12 1.8.1.4] [RN:R00209]	Pyruvate oxidation, pyruvate => acetyl-CoA	Coral
K00164	Site.Status	Endemic	-0.263051	0.252599	0.301329	Site.StatusEndemic	0.471147	117	117	2-oxoglutarate dehydrogenase complex [EC:1.2.4.2 2.3.1.61 1.8.1.4] [RN:R00621 R03316 R02570 R07618]	Citrate cycle (TCA cycle, Krebs cycle)	Coral
K00164	Site.Status	Endemic	-0.263051	0.252599	0.301329	Site.StatusEndemic	0.471147	117	117	2-oxoglutarate dehydrogenase [EC:1.2.4.2 2.3.1.61 1.8.1.4] [RN:R00621 R03316 R02570 R07618]	Citrate cycle, second carbon oxidation, 2-oxoglutarate => oxaloacetate	Coral
K00164	Site.Status	Epidemic	-0.0646621	0.255729	0.801147	Site.StatusEpidemic	0.874298	117	117	2-oxoglutarate dehydrogenase complex [EC:1.2.4.2 2.3.1.61 1.8.1.4] [RN:R00621 R03316 R02570 R07618]	Citrate cycle (TCA cycle, Krebs cycle)	Coral
K00164	Site.Status	Epidemic	-0.0646621	0.255729	0.801147	Site.StatusEpidemic	0.874298	117	117	2-oxoglutarate dehydrogenase [EC:1.2.4.2 2.3.1.61 1.8.1.4] [RN:R00621 R03316 R02570 R07618]	Citrate cycle, second carbon oxidation, 2-oxoglutarate => oxaloacetate	Coral
K00164	Season	wet	-0.796087	0.294279	0.00999442	Seasonwet	0.0494353	117	117	2-oxoglutarate dehydrogenase complex [EC:1.2.4.2 2.3.1.61 1.8.1.4] [RN:R00621 R03316 R02570 R07618]	Citrate cycle (TCA cycle, Krebs cycle)	Coral
K00164	Season	wet	-0.796087	0.294279	0.00999442	Seasonwet	0.0494353	117	117	2-oxoglutarate dehydrogenase [EC:1.2.4.2 2.3.1.61 1.8.1.4] [RN:R00621 R03316 R02570 R07618]	Citrate cycle, second carbon oxidation, 2-oxoglutarate => oxaloacetate	Coral
K00166	Site.Status	Endemic	-0.401741	0.411867	0.331506	Site.StatusEndemic	0.503092	117	117	2-oxoisovalerate dehydrogenase [EC:1.2.4.4] [RN:R07601 R07602]	Leucine degradation, leucine => acetoacetate + acetyl-CoA	Coral
K00166	Site.Status	Epidemic	1.48545	0.416825	0.000543227	Site.StatusEpidemic	0.00631044	117	117	2-oxoisovalerate dehydrogenase [EC:1.2.4.4] [RN:R07601 R07602]	Leucine degradation, leucine => acetoacetate + acetyl-CoA	Coral
K00166	Season	wet	0.751424	0.476255	0.117482	Seasonwet	0.252503	117	117	2-oxoisovalerate dehydrogenase [EC:1.2.4.4] [RN:R07601 R07602]	Leucine degradation, leucine => acetoacetate + acetyl-CoA	Coral
K00167	Site.Status	Epidemic	1.48545	0.416825	0.000543227	Site.StatusEpidemic	0.00631044	117	117	2-oxoisovalerate dehydrogenase [EC:1.2.4.4] [RN:R07601 R07602]	Leucine degradation, leucine => acetoacetate + acetyl-CoA	Coral
K00167	Season	wet	0.751424	0.476255	0.117482	Seasonwet	0.252503	117	117	2-oxoisovalerate dehydrogenase [EC:1.2.4.4] [RN:R07601 R07602]	Leucine degradation, leucine => acetoacetate + acetyl-CoA	Coral
K00167	Site.Status	Endemic	-0.401741	0.411867	0.331506	Site.StatusEndemic	0.503092	117	117	2-oxoisovalerate dehydrogenase [EC:1.2.4.4] [RN:R07601 R07602]	Leucine degradation, leucine => acetoacetate + acetyl-CoA	Coral
K00169	Site.Status	Epidemic	0.178196	0.54682	0.74515	Site.StatusEpidemic	0.837691	117	117	pyruvate ferredoxin oxidoreductase [EC:1.2.7.1] [RN:R01196]	Incomplete reductive citrate cycle, acetyl-CoA => oxoglutarate	Coral
K00169	Site.Status	Epidemic	0.178196	0.54682	0.74515	Site.StatusEpidemic	0.837691	117	117	pyruvate ferredoxin oxidoreductase [EC:1.2.7.1] [RN:R01196]	Dicarboxylate-hydroxybutyrate cycle	Coral
K00169	Site.Status	Epidemic	0.178196	0.54682	0.74515	Site.StatusEpidemic	0.837691	117	117	pyruvate:ferredoxin oxidoreductase [EC:1.2.7.1] [RN:R01196]	Reductive citrate cycle (Arnon-Buchanan cycle)	Coral
K00169	Site.Status	Epidemic	0.178196	0.54682	0.74515	Site.StatusEpidemic	0.837691	117	117	pyruvate:ferredoxin oxidoreductase [EC:1.2.7.1] [RN:R01196]	Pyruvate oxidation, pyruvate => acetyl-CoA	Coral
K00169	Site.Status	Endemic	-1.16343	0.539752	0.033347	Site.StatusEndemic	0.104464	117	117	pyruvate ferredoxin oxidoreductase [EC:1.2.7.1] [RN:R01196]	Incomplete reductive citrate cycle, acetyl-CoA => oxoglutarate	Coral
K00169	Site.Status	Endemic	-1.16343	0.539752	0.033347	Site.StatusEndemic	0.104464	117	117	pyruvate ferredoxin oxidoreductase [EC:1.2.7.1] [RN:R01196]	Dicarboxylate-hydroxybutyrate cycle	Coral
K00169	Site.Status	Endemic	-1.16343	0.539752	0.033347	Site.StatusEndemic	0.104464	117	117	pyruvate:ferredoxin oxidoreductase [EC:1.2.7.1] [RN:R01196]	Reductive citrate cycle (Arnon-Buchanan cycle)	Coral
K00169	Site.Status	Endemic	-1.16343	0.539752	0.033347	Site.StatusEndemic	0.104464	117	117	pyruvate:ferredoxin oxidoreductase [EC:1.2.7.1] [RN:R01196]	Pyruvate oxidation, pyruvate => acetyl-CoA	Coral
K00169	Season	wet	-1.33563	0.641195	0.0397179	Seasonwet	0.118867	117	117	pyruvate ferredoxin oxidoreductase [EC:1.2.7.1] [RN:R01196]	Incomplete reductive citrate cycle, acetyl-CoA => oxoglutarate	Coral
K00169	Season	wet	-1.33563	0.641195	0.0397179	Seasonwet	0.118867	117	117	pyruvate ferredoxin oxidoreductase [EC:1.2.7.1] [RN:R01196]	Dicarboxylate-hydroxybutyrate cycle	Coral
K00169	Season	wet	-1.33563	0.641195	0.0397179	Seasonwet	0.118867	117	117	pyruvate:ferredoxin oxidoreductase [EC:1.2.7.1] [RN:R01196]	Reductive citrate cycle (Arnon-Buchanan cycle)	Coral
K00169	Season	wet	-1.33563	0.641195	0.0397179	Seasonwet	0.118867	117	117	pyruvate:ferredoxin oxidoreductase [EC:1.2.7.1] [RN:R01196]	Pyruvate oxidation, pyruvate => acetyl-CoA	Coral
K00170	Site.Status	Endemic	-1.5435	0.552773	0.00640031	Site.StatusEndemic	0.0364032	117	117	pyruvate:ferredoxin oxidoreductase [EC:1.2.7.1] [RN:R01196]	Reductive citrate cycle (Arnon-Buchanan cycle)	Coral
K00170	Site.Status	Endemic	-1.5435	0.552773	0.00640031	Site.StatusEndemic	0.0364032	117	117	pyruvate ferredoxin oxidoreductase [EC:1.2.7.1] [RN:R01196]	Incomplete reductive citrate cycle, acetyl-CoA => oxoglutarate	Coral
K00170	Site.Status	Endemic	-1.5435	0.552773	0.00640031	Site.StatusEndemic	0.0364032	117	117	pyruvate:ferredoxin oxidoreductase [EC:1.2.7.1] [RN:R01196]	Pyruvate oxidation, pyruvate => acetyl-CoA	Coral
K00170	Site.Status	Endemic	-1.5435	0.552773	0.00640031	Site.StatusEndemic	0.0364032	117	117	pyruvate ferredoxin oxidoreductase [EC:1.2.7.1] [RN:R01196]	Dicarboxylate-hydroxybutyrate cycle	Coral
K00170	Season	wet	-1.49593	0.650278	0.0245906	Seasonwet	0.0853093	117	117	pyruvate:ferredoxin oxidoreductase [EC:1.2.7.1] [RN:R01196]	Reductive citrate cycle (Arnon-Buchanan cycle)	Coral
K00170	Season	wet	-1.49593	0.650278	0.0245906	Seasonwet	0.0853093	117	117	pyruvate ferredoxin oxidoreductase [EC:1.2.7.1] [RN:R01196]	Incomplete reductive citrate cycle, acetyl-CoA => oxoglutarate	Coral
K00170	Season	wet	-1.49593	0.650278	0.0245906	Seasonwet	0.0853093	117	117	pyruvate:ferredoxin oxidoreductase [EC:1.2.7.1] [RN:R01196]	Pyruvate oxidation, pyruvate => acetyl-CoA	Coral
K00170	Season	wet	-1.49593	0.650278	0.0245906	Seasonwet	0.0853093	117	117	pyruvate ferredoxin oxidoreductase [EC:1.2.7.1] [RN:R01196]	Dicarboxylate-hydroxybutyrate cycle	Coral
K00170	Site.Status	Epidemic	0.00808776	0.559796	0.988505	Site.StatusEpidemic	0.992774	117	117	pyruvate:ferredoxin oxidoreductase [EC:1.2.7.1] [RN:R01196]	Reductive citrate cycle (Arnon-Buchanan cycle)	Coral
K00170	Site.Status	Epidemic	0.00808776	0.559796	0.988505	Site.StatusEpidemic	0.992774	117	117	pyruvate ferredoxin oxidoreductase [EC:1.2.7.1] [RN:R01196]	Incomplete reductive citrate cycle, acetyl-CoA => oxoglutarate	Coral
K00170	Site.Status	Epidemic	0.00808776	0.559796	0.988505	Site.StatusEpidemic	0.992774	117	117	pyruvate:ferredoxin oxidoreductase [EC:1.2.7.1] [RN:R01196]	Pyruvate oxidation, pyruvate => acetyl-CoA	Coral
K00170	Site.Status	Epidemic	0.00808776	0.559796	0.988505	Site.StatusEpidemic	0.992774	117	117	pyruvate ferredoxin oxidoreductase [EC:1.2.7.1] [RN:R01196]	Dicarboxylate-hydroxybutyrate cycle	Coral
K00171	Site.Status	Epidemic	-0.522694	1.05878	0.62252	Site.StatusEpidemic	0.751939	117	102	pyruvate:ferredoxin oxidoreductase [EC:1.2.7.1] [RN:R01196]	Pyruvate oxidation, pyruvate => acetyl-CoA	Coral
K00171	Site.Status	Epidemic	-0.522694	1.05878	0.62252	Site.StatusEpidemic	0.751939	117	102	pyruvate:ferredoxin oxidoreductase [EC:1.2.7.1] [RN:R01196]	Reductive citrate cycle (Arnon-Buchanan cycle)	Coral
K00171	Site.Status	Epidemic	-0.522694	1.05878	0.62252	Site.StatusEpidemic	0.751939	117	102	pyruvate ferredoxin oxidoreductase [EC:1.2.7.1] [RN:R01196]	Dicarboxylate-hydroxybutyrate cycle	Coral
K00171	Site.Status	Epidemic	-0.522694	1.05878	0.62252	Site.StatusEpidemic	0.751939	117	102	pyruvate ferredoxin oxidoreductase [EC:1.2.7.1] [RN:R01196]	Incomplete reductive citrate cycle, acetyl-CoA => oxoglutarate	Coral
K00171	Site.Status	Endemic	-3.63864	1.04628	0.000726033	Site.StatusEndemic	0.00787896	117	102	pyruvate:ferredoxin oxidoreductase [EC:1.2.7.1] [RN:R01196]	Pyruvate oxidation, pyruvate => acetyl-CoA	Coral
K00171	Site.Status	Endemic	-3.63864	1.04628	0.000726033	Site.StatusEndemic	0.00787896	117	102	pyruvate:ferredoxin oxidoreductase [EC:1.2.7.1] [RN:R01196]	Reductive citrate cycle (Arnon-Buchanan cycle)	Coral
K00171	Site.Status	Endemic	-3.63864	1.04628	0.000726033	Site.StatusEndemic	0.00787896	117	102	pyruvate ferredoxin oxidoreductase [EC:1.2.7.1] [RN:R01196]	Dicarboxylate-hydroxybutyrate cycle	Coral
K00171	Site.Status	Endemic	-3.63864	1.04628	0.000726033	Site.StatusEndemic	0.00787896	117	102	pyruvate ferredoxin oxidoreductase [EC:1.2.7.1] [RN:R01196]	Incomplete reductive citrate cycle, acetyl-CoA => oxoglutarate	Coral
K00171	Season	wet	-1.8333	1.20563	0.131182	Seasonwet	0.272956	117	102	pyruvate:ferredoxin oxidoreductase [EC:1.2.7.1] [RN:R01196]	Pyruvate oxidation, pyruvate => acetyl-CoA	Coral
K00171	Season	wet	-1.8333	1.20563	0.131182	Seasonwet	0.272956	117	102	pyruvate:ferredoxin oxidoreductase [EC:1.2.7.1] [RN:R01196]	Reductive citrate cycle (Arnon-Buchanan cycle)	Coral
K00171	Season	wet	-1.8333	1.20563	0.131182	Seasonwet	0.272956	117	102	pyruvate ferredoxin oxidoreductase [EC:1.2.7.1] [RN:R01196]	Dicarboxylate-hydroxybutyrate cycle	Coral
K00171	Season	wet	-1.8333	1.20563	0.131182	Seasonwet	0.272956	117	102	pyruvate ferredoxin oxidoreductase [EC:1.2.7.1] [RN:R01196]	Incomplete reductive citrate cycle, acetyl-CoA => oxoglutarate	Coral
K00172	Site.Status	Epidemic	0.217372	0.543801	0.690149	Site.StatusEpidemic	0.798879	117	117	pyruvate:ferredoxin oxidoreductase [EC:1.2.7.1] [RN:R01196]	Pyruvate oxidation, pyruvate => acetyl-CoA	Coral
K00172	Site.Status	Epidemic	0.217372	0.543801	0.690149	Site.StatusEpidemic	0.798879	117	117	pyruvate:ferredoxin oxidoreductase [EC:1.2.7.1] [RN:R01196]	Reductive citrate cycle (Arnon-Buchanan cycle)	Coral
K00172	Site.Status	Epidemic	0.217372	0.543801	0.690149	Site.StatusEpidemic	0.798879	117	117	pyruvate ferredoxin oxidoreductase [EC:1.2.7.1] [RN:R01196]	Dicarboxylate-hydroxybutyrate cycle	Coral
K00172	Site.Status	Epidemic	0.217372	0.543801	0.690149	Site.StatusEpidemic	0.798879	117	117	pyruvate ferredoxin oxidoreductase [EC:1.2.7.1] [RN:R01196]	Incomplete reductive citrate cycle, acetyl-CoA => oxoglutarate	Coral
K00172	Site.Status	Endemic	-1.15435	0.536775	0.0337483	Site.StatusEndemic	0.105403	117	117	pyruvate:ferredoxin oxidoreductase [EC:1.2.7.1] [RN:R01196]	Pyruvate oxidation, pyruvate => acetyl-CoA	Coral
K00172	Site.Status	Endemic	-1.15435	0.536775	0.0337483	Site.StatusEndemic	0.105403	117	117	pyruvate:ferredoxin oxidoreductase [EC:1.2.7.1] [RN:R01196]	Reductive citrate cycle (Arnon-Buchanan cycle)	Coral
K00172	Site.Status	Endemic	-1.15435	0.536775	0.0337483	Site.StatusEndemic	0.105403	117	117	pyruvate ferredoxin oxidoreductase [EC:1.2.7.1] [RN:R01196]	Dicarboxylate-hydroxybutyrate cycle	Coral
K00172	Site.Status	Endemic	-1.15435	0.536775	0.0337483	Site.StatusEndemic	0.105403	117	117	pyruvate ferredoxin oxidoreductase [EC:1.2.7.1] [RN:R01196]	Incomplete reductive citrate cycle, acetyl-CoA => oxoglutarate	Coral
K00172	Season	wet	-1.19198	0.637557	0.0643786	Seasonwet	0.166806	117	117	pyruvate:ferredoxin oxidoreductase [EC:1.2.7.1] [RN:R01196]	Pyruvate oxidation, pyruvate => acetyl-CoA	Coral
K00172	Season	wet	-1.19198	0.637557	0.0643786	Seasonwet	0.166806	117	117	pyruvate:ferredoxin oxidoreductase [EC:1.2.7.1] [RN:R01196]	Reductive citrate cycle (Arnon-Buchanan cycle)	Coral
K00172	Season	wet	-1.19198	0.637557	0.0643786	Seasonwet	0.166806	117	117	pyruvate ferredoxin oxidoreductase [EC:1.2.7.1] [RN:R01196]	Dicarboxylate-hydroxybutyrate cycle	Coral
K00172	Season	wet	-1.19198	0.637557	0.0643786	Seasonwet	0.166806	117	117	pyruvate ferredoxin oxidoreductase [EC:1.2.7.1] [RN:R01196]	Incomplete reductive citrate cycle, acetyl-CoA => oxoglutarate	Coral
K00174	Site.Status	Epidemic	-0.0337088	0.298008	0.910223	Site.StatusEpidemic	0.941866	117	117	2-oxoglutarate/2-oxoacid ferredoxin oxidoreductase subunit alpha [EC:1.2.7.3 1.2.7.11] [RN:R01197]	Citrate cycle (TCA cycle, Krebs cycle)	Coral
K00174	Site.Status	Epidemic	-0.0337088	0.298008	0.910223	Site.StatusEpidemic	0.941866	117	117	2-oxoglutarate ferredoxin oxidoreductase [EC:1.2.7.3] [RN:R01197]	Incomplete reductive citrate cycle, acetyl-CoA => oxoglutarate	Coral
K00174	Site.Status	Epidemic	-0.0337088	0.298008	0.910223	Site.StatusEpidemic	0.941866	117	117	2-oxoglutarate/2-oxoacid ferredoxin oxidoreductase subunit alpha [EC:1.2.7.3 1.2.7.11] [RN:R01197]	Citrate cycle, second carbon oxidation, 2-oxoglutarate => oxaloacetate	Coral
K00174	Site.Status	Epidemic	-0.0337088	0.298008	0.910223	Site.StatusEpidemic	0.941866	117	117	2-oxoglutarate:ferredoxin oxidoreductase [EC:1.2.7.3] [RN:R01197]	Reductive citrate cycle (Arnon-Buchanan cycle)	Coral
K00174	Season	wet	-0.444961	0.336397	0.193422	Seasonwet	0.345115	117	117	2-oxoglutarate/2-oxoacid ferredoxin oxidoreductase subunit alpha [EC:1.2.7.3 1.2.7.11] [RN:R01197]	Citrate cycle (TCA cycle, Krebs cycle)	Coral
K00174	Season	wet	-0.444961	0.336397	0.193422	Seasonwet	0.345115	117	117	2-oxoglutarate ferredoxin oxidoreductase [EC:1.2.7.3] [RN:R01197]	Incomplete reductive citrate cycle, acetyl-CoA => oxoglutarate	Coral
K00174	Season	wet	-0.444961	0.336397	0.193422	Seasonwet	0.345115	117	117	2-oxoglutarate/2-oxoacid ferredoxin oxidoreductase subunit alpha [EC:1.2.7.3 1.2.7.11] [RN:R01197]	Citrate cycle, second carbon oxidation, 2-oxoglutarate => oxaloacetate	Coral
K00174	Season	wet	-0.444961	0.336397	0.193422	Seasonwet	0.345115	117	117	2-oxoglutarate:ferredoxin oxidoreductase [EC:1.2.7.3] [RN:R01197]	Reductive citrate cycle (Arnon-Buchanan cycle)	Coral
K00174	Site.Status	Endemic	-0.882436	0.294548	0.00361888	Site.StatusEndemic	0.02416	117	117	2-oxoglutarate/2-oxoacid ferredoxin oxidoreductase subunit alpha [EC:1.2.7.3 1.2.7.11] [RN:R01197]	Citrate cycle (TCA cycle, Krebs cycle)	Coral
K00174	Site.Status	Endemic	-0.882436	0.294548	0.00361888	Site.StatusEndemic	0.02416	117	117	2-oxoglutarate ferredoxin oxidoreductase [EC:1.2.7.3] [RN:R01197]	Incomplete reductive citrate cycle, acetyl-CoA => oxoglutarate	Coral
K00174	Site.Status	Endemic	-0.882436	0.294548	0.00361888	Site.StatusEndemic	0.02416	117	117	2-oxoglutarate/2-oxoacid ferredoxin oxidoreductase subunit alpha [EC:1.2.7.3 1.2.7.11] [RN:R01197]	Citrate cycle, second carbon oxidation, 2-oxoglutarate => oxaloacetate	Coral
K00174	Site.Status	Endemic	-0.882436	0.294548	0.00361888	Site.StatusEndemic	0.02416	117	117	2-oxoglutarate:ferredoxin oxidoreductase [EC:1.2.7.3] [RN:R01197]	Reductive citrate cycle (Arnon-Buchanan cycle)	Coral
K00175	Site.Status	Endemic	-0.881501	0.296749	0.00381478	Site.StatusEndemic	0.0251347	117	117	2-oxoglutarate ferredoxin oxidoreductase [EC:1.2.7.3] [RN:R01197]	Incomplete reductive citrate cycle, acetyl-CoA => oxoglutarate	Coral
K00175	Site.Status	Endemic	-0.881501	0.296749	0.00381478	Site.StatusEndemic	0.0251347	117	117	2-oxoglutarate/2-oxoacid ferredoxin oxidoreductase subunit beta [EC:1.2.7.3 1.2.7.11] [RN:R01197]	Citrate cycle, second carbon oxidation, 2-oxoglutarate => oxaloacetate	Coral
K00175	Site.Status	Endemic	-0.881501	0.296749	0.00381478	Site.StatusEndemic	0.0251347	117	117	2-oxoglutarate/2-oxoacid ferredoxin oxidoreductase subunit beta [EC:1.2.7.3 1.2.7.11] [RN:R01197]	Citrate cycle (TCA cycle, Krebs cycle)	Coral
K00175	Site.Status	Endemic	-0.881501	0.296749	0.00381478	Site.StatusEndemic	0.0251347	117	117	2-oxoglutarate:ferredoxin oxidoreductase [EC:1.2.7.3] [RN:R01197]	Reductive citrate cycle (Arnon-Buchanan cycle)	Coral
K00175	Site.Status	Epidemic	-0.0629427	0.300307	0.834468	Site.StatusEpidemic	0.890529	117	117	2-oxoglutarate ferredoxin oxidoreductase [EC:1.2.7.3] [RN:R01197]	Incomplete reductive citrate cycle, acetyl-CoA => oxoglutarate	Coral
K00175	Site.Status	Epidemic	-0.0629427	0.300307	0.834468	Site.StatusEpidemic	0.890529	117	117	2-oxoglutarate/2-oxoacid ferredoxin oxidoreductase subunit beta [EC:1.2.7.3 1.2.7.11] [RN:R01197]	Citrate cycle, second carbon oxidation, 2-oxoglutarate => oxaloacetate	Coral
K00175	Site.Status	Epidemic	-0.0629427	0.300307	0.834468	Site.StatusEpidemic	0.890529	117	117	2-oxoglutarate/2-oxoacid ferredoxin oxidoreductase subunit beta [EC:1.2.7.3 1.2.7.11] [RN:R01197]	Citrate cycle (TCA cycle, Krebs cycle)	Coral
K00175	Site.Status	Epidemic	-0.0629427	0.300307	0.834468	Site.StatusEpidemic	0.890529	117	117	2-oxoglutarate:ferredoxin oxidoreductase [EC:1.2.7.3] [RN:R01197]	Reductive citrate cycle (Arnon-Buchanan cycle)	Coral
K00175	Season	wet	-0.502239	0.34133	0.147508	Seasonwet	0.290603	117	117	2-oxoglutarate ferredoxin oxidoreductase [EC:1.2.7.3] [RN:R01197]	Incomplete reductive citrate cycle, acetyl-CoA => oxoglutarate	Coral
K00175	Season	wet	-0.502239	0.34133	0.147508	Seasonwet	0.290603	117	117	2-oxoglutarate/2-oxoacid ferredoxin oxidoreductase subunit beta [EC:1.2.7.3 1.2.7.11] [RN:R01197]	Citrate cycle, second carbon oxidation, 2-oxoglutarate => oxaloacetate	Coral
K00175	Season	wet	-0.502239	0.34133	0.147508	Seasonwet	0.290603	117	117	2-oxoglutarate/2-oxoacid ferredoxin oxidoreductase subunit beta [EC:1.2.7.3 1.2.7.11] [RN:R01197]	Citrate cycle (TCA cycle, Krebs cycle)	Coral
K00175	Season	wet	-0.502239	0.34133	0.147508	Seasonwet	0.290603	117	117	2-oxoglutarate:ferredoxin oxidoreductase [EC:1.2.7.3] [RN:R01197]	Reductive citrate cycle (Arnon-Buchanan cycle)	Coral
K00176	Season	wet	-0.763045	0.765374	0.322116	Seasonwet	0.494072	117	115	2-oxoglutarate:ferredoxin oxidoreductase [EC:1.2.7.3] [RN:R01197]	Reductive citrate cycle (Arnon-Buchanan cycle)	Coral
K00176	Season	wet	-0.763045	0.765374	0.322116	Seasonwet	0.494072	117	115	2-oxoglutarate ferredoxin oxidoreductase subunit delta [EC:1.2.7.3] [RN:R01197]	Citrate cycle (TCA cycle, Krebs cycle)	Coral
K00176	Season	wet	-0.763045	0.765374	0.322116	Seasonwet	0.494072	117	115	2-oxoglutarate ferredoxin oxidoreductase [EC:1.2.7.3] [RN:R01197]	Incomplete reductive citrate cycle, acetyl-CoA => oxoglutarate	Coral
K00176	Season	wet	-0.763045	0.765374	0.322116	Seasonwet	0.494072	117	115	2-oxoglutarate ferredoxin oxidoreductase subunit delta [EC:1.2.7.3] [RN:R01197]	Citrate cycle, second carbon oxidation, 2-oxoglutarate => oxaloacetate	Coral
K00176	Site.Status	Endemic	-1.03104	0.658184	0.120323	Site.StatusEndemic	0.256806	117	115	2-oxoglutarate:ferredoxin oxidoreductase [EC:1.2.7.3] [RN:R01197]	Reductive citrate cycle (Arnon-Buchanan cycle)	Coral
K00176	Site.Status	Endemic	-1.03104	0.658184	0.120323	Site.StatusEndemic	0.256806	117	115	2-oxoglutarate ferredoxin oxidoreductase subunit delta [EC:1.2.7.3] [RN:R01197]	Citrate cycle (TCA cycle, Krebs cycle)	Coral
K00176	Site.Status	Endemic	-1.03104	0.658184	0.120323	Site.StatusEndemic	0.256806	117	115	2-oxoglutarate ferredoxin oxidoreductase [EC:1.2.7.3] [RN:R01197]	Incomplete reductive citrate cycle, acetyl-CoA => oxoglutarate	Coral
K00176	Site.Status	Endemic	-1.03104	0.658184	0.120323	Site.StatusEndemic	0.256806	117	115	2-oxoglutarate ferredoxin oxidoreductase subunit delta [EC:1.2.7.3] [RN:R01197]	Citrate cycle, second carbon oxidation, 2-oxoglutarate => oxaloacetate	Coral
K00176	Site.Status	Epidemic	0.755907	0.666321	0.259282	Site.StatusEpidemic	0.422449	117	115	2-oxoglutarate:ferredoxin oxidoreductase [EC:1.2.7.3] [RN:R01197]	Reductive citrate cycle (Arnon-Buchanan cycle)	Coral
K00176	Site.Status	Epidemic	0.755907	0.666321	0.259282	Site.StatusEpidemic	0.422449	117	115	2-oxoglutarate ferredoxin oxidoreductase subunit delta [EC:1.2.7.3] [RN:R01197]	Citrate cycle (TCA cycle, Krebs cycle)	Coral
K00176	Site.Status	Epidemic	0.755907	0.666321	0.259282	Site.StatusEpidemic	0.422449	117	115	2-oxoglutarate ferredoxin oxidoreductase [EC:1.2.7.3] [RN:R01197]	Incomplete reductive citrate cycle, acetyl-CoA => oxoglutarate	Coral
K00176	Site.Status	Epidemic	0.755907	0.666321	0.259282	Site.StatusEpidemic	0.422449	117	115	2-oxoglutarate ferredoxin oxidoreductase subunit delta [EC:1.2.7.3] [RN:R01197]	Citrate cycle, second carbon oxidation, 2-oxoglutarate => oxaloacetate	Coral
K00177	Season	wet	-0.87384	0.682736	0.203199	Seasonwet	0.356671	117	116	2-oxoglutarate ferredoxin oxidoreductase [EC:1.2.7.3] [RN:R01197]	Incomplete reductive citrate cycle, acetyl-CoA => oxoglutarate	Coral
K00177	Season	wet	-0.87384	0.682736	0.203199	Seasonwet	0.356671	117	116	2-oxoglutarate ferredoxin oxidoreductase subunit gamma [EC:1.2.7.3] [RN:R01197]	Citrate cycle (TCA cycle, Krebs cycle)	Coral
K00177	Season	wet	-0.87384	0.682736	0.203199	Seasonwet	0.356671	117	116	2-oxoglutarate ferredoxin oxidoreductase subunit gamma [EC:1.2.7.3] [RN:R01197]	Citrate cycle, second carbon oxidation, 2-oxoglutarate => oxaloacetate	Coral
K00177	Season	wet	-0.87384	0.682736	0.203199	Seasonwet	0.356671	117	116	2-oxoglutarate:ferredoxin oxidoreductase [EC:1.2.7.3] [RN:R01197]	Reductive citrate cycle (Arnon-Buchanan cycle)	Coral
K00177	Site.Status	Endemic	-0.941657	0.597886	0.118105	Site.StatusEndemic	0.253414	117	116	2-oxoglutarate ferredoxin oxidoreductase [EC:1.2.7.3] [RN:R01197]	Incomplete reductive citrate cycle, acetyl-CoA => oxoglutarate	Coral
K00177	Site.Status	Endemic	-0.941657	0.597886	0.118105	Site.StatusEndemic	0.253414	117	116	2-oxoglutarate ferredoxin oxidoreductase subunit gamma [EC:1.2.7.3] [RN:R01197]	Citrate cycle (TCA cycle, Krebs cycle)	Coral
K00177	Site.Status	Endemic	-0.941657	0.597886	0.118105	Site.StatusEndemic	0.253414	117	116	2-oxoglutarate ferredoxin oxidoreductase subunit gamma [EC:1.2.7.3] [RN:R01197]	Citrate cycle, second carbon oxidation, 2-oxoglutarate => oxaloacetate	Coral
K00177	Site.Status	Endemic	-0.941657	0.597886	0.118105	Site.StatusEndemic	0.253414	117	116	2-oxoglutarate:ferredoxin oxidoreductase [EC:1.2.7.3] [RN:R01197]	Reductive citrate cycle (Arnon-Buchanan cycle)	Coral
K00177	Site.Status	Epidemic	0.72003	0.60487	0.236428	Site.StatusEpidemic	0.396558	117	116	2-oxoglutarate ferredoxin oxidoreductase [EC:1.2.7.3] [RN:R01197]	Incomplete reductive citrate cycle, acetyl-CoA => oxoglutarate	Coral
K00177	Site.Status	Epidemic	0.72003	0.60487	0.236428	Site.StatusEpidemic	0.396558	117	116	2-oxoglutarate ferredoxin oxidoreductase subunit gamma [EC:1.2.7.3] [RN:R01197]	Citrate cycle (TCA cycle, Krebs cycle)	Coral
K00177	Site.Status	Epidemic	0.72003	0.60487	0.236428	Site.StatusEpidemic	0.396558	117	116	2-oxoglutarate ferredoxin oxidoreductase subunit gamma [EC:1.2.7.3] [RN:R01197]	Citrate cycle, second carbon oxidation, 2-oxoglutarate => oxaloacetate	Coral
K00177	Site.Status	Epidemic	0.72003	0.60487	0.236428	Site.StatusEpidemic	0.396558	117	116	2-oxoglutarate:ferredoxin oxidoreductase [EC:1.2.7.3] [RN:R01197]	Reductive citrate cycle (Arnon-Buchanan cycle)	Coral
K00194	Site.Status	Endemic	-1.13622	0.854456	0.186339	Site.StatusEndemic	0.338915	117	100	acetyl-CoA decarbonylase/synthase complex [EC:2.3.1.-] [RN:R09096]	Methanogenesis, acetate => methane	Coral
K00194	Site.Status	Endemic	-1.13622	0.854456	0.186339	Site.StatusEndemic	0.338915	117	100	acetyl-CoA decarbonylase/synthase complex [EC:2.3.1.-] [RN:R10243]	Reductive acetyl-CoA pathway (Wood-Ljungdahl pathway)	Coral
K00194	Site.Status	Endemic	-1.13622	0.854456	0.186339	Site.StatusEndemic	0.338915	117	100	cdhD; acetyl-CoA decarbonylase/synthase, CODH/ACS complex subunit delta [EC:2.1.1.245] [RN:R09096 R10219]	Acetyl-CoA pathway, CO2 => acetyl-CoA	Coral
K00194	Season	wet	2.49186	0.981213	0.0124629	Seasonwet	0.0552448	117	100	acetyl-CoA decarbonylase/synthase complex [EC:2.3.1.-] [RN:R09096]	Methanogenesis, acetate => methane	Coral
K00194	Season	wet	2.49186	0.981213	0.0124629	Seasonwet	0.0552448	117	100	acetyl-CoA decarbonylase/synthase complex [EC:2.3.1.-] [RN:R10243]	Reductive acetyl-CoA pathway (Wood-Ljungdahl pathway)	Coral
K00194	Season	wet	2.49186	0.981213	0.0124629	Seasonwet	0.0552448	117	100	cdhD; acetyl-CoA decarbonylase/synthase, CODH/ACS complex subunit delta [EC:2.1.1.245] [RN:R09096 R10219]	Acetyl-CoA pathway, CO2 => acetyl-CoA	Coral
K00194	Site.Status	Epidemic	2.75714	0.864575	0.00185788	Site.StatusEpidemic	0.0154131	117	100	acetyl-CoA decarbonylase/synthase complex [EC:2.3.1.-] [RN:R09096]	Methanogenesis, acetate => methane	Coral
K00194	Site.Status	Epidemic	2.75714	0.864575	0.00185788	Site.StatusEpidemic	0.0154131	117	100	acetyl-CoA decarbonylase/synthase complex [EC:2.3.1.-] [RN:R10243]	Reductive acetyl-CoA pathway (Wood-Ljungdahl pathway)	Coral
K00194	Site.Status	Epidemic	2.75714	0.864575	0.00185788	Site.StatusEpidemic	0.0154131	117	100	cdhD; acetyl-CoA decarbonylase/synthase, CODH/ACS complex subunit delta [EC:2.1.1.245] [RN:R09096 R10219]	Acetyl-CoA pathway, CO2 => acetyl-CoA	Coral
K00197	Site.Status	Endemic	-1.13622	0.854456	0.186339	Site.StatusEndemic	0.338915	117	100	cdhE; acetyl-CoA decarbonylase/synthase, CODH/ACS complex subunit gamma [EC:2.1.1.245] [RN:R09096 R10219]	Acetyl-CoA pathway, CO2 => acetyl-CoA	Coral
K00197	Site.Status	Endemic	-1.13622	0.854456	0.186339	Site.StatusEndemic	0.338915	117	100	acetyl-CoA decarbonylase/synthase complex [EC:2.3.1.-] [RN:R10243]	Reductive acetyl-CoA pathway (Wood-Ljungdahl pathway)	Coral
K00197	Site.Status	Endemic	-1.13622	0.854456	0.186339	Site.StatusEndemic	0.338915	117	100	acetyl-CoA decarbonylase/synthase complex [EC:2.3.1.-] [RN:R09096]	Methanogenesis, acetate => methane	Coral
K00197	Season	wet	2.49186	0.981213	0.0124629	Seasonwet	0.0552448	117	100	cdhE; acetyl-CoA decarbonylase/synthase, CODH/ACS complex subunit gamma [EC:2.1.1.245] [RN:R09096 R10219]	Acetyl-CoA pathway, CO2 => acetyl-CoA	Coral
K00197	Season	wet	2.49186	0.981213	0.0124629	Seasonwet	0.0552448	117	100	acetyl-CoA decarbonylase/synthase complex [EC:2.3.1.-] [RN:R10243]	Reductive acetyl-CoA pathway (Wood-Ljungdahl pathway)	Coral
K00197	Season	wet	2.49186	0.981213	0.0124629	Seasonwet	0.0552448	117	100	acetyl-CoA decarbonylase/synthase complex [EC:2.3.1.-] [RN:R09096]	Methanogenesis, acetate => methane	Coral
K00197	Site.Status	Epidemic	2.75714	0.864575	0.00185788	Site.StatusEpidemic	0.0154131	117	100	cdhE; acetyl-CoA decarbonylase/synthase, CODH/ACS complex subunit gamma [EC:2.1.1.245] [RN:R09096 R10219]	Acetyl-CoA pathway, CO2 => acetyl-CoA	Coral
K00197	Site.Status	Epidemic	2.75714	0.864575	0.00185788	Site.StatusEpidemic	0.0154131	117	100	acetyl-CoA decarbonylase/synthase complex [EC:2.3.1.-] [RN:R10243]	Reductive acetyl-CoA pathway (Wood-Ljungdahl pathway)	Coral
K00197	Site.Status	Epidemic	2.75714	0.864575	0.00185788	Site.StatusEpidemic	0.0154131	117	100	acetyl-CoA decarbonylase/synthase complex [EC:2.3.1.-] [RN:R09096]	Methanogenesis, acetate => methane	Coral
K00198	Site.Status	Endemic	-1.96519	0.992623	0.0536969	Site.StatusEndemic	0.14727	117	104	carbon-monoxide dehydrogenase [EC:1.2.7.4] [RN:R07157]	Reductive acetyl-CoA pathway (Wood-Ljungdahl pathway)	Coral
K00198	Season	wet	1.89407	1.14503	0.111951	Seasonwet	0.244174	117	104	carbon-monoxide dehydrogenase [EC:1.2.7.4] [RN:R07157]	Reductive acetyl-CoA pathway (Wood-Ljungdahl pathway)	Coral
K00198	Site.Status	Epidemic	2.1495	1.00456	0.0378463	Site.StatusEpidemic	0.114758	117	104	carbon-monoxide dehydrogenase [EC:1.2.7.4] [RN:R07157]	Reductive acetyl-CoA pathway (Wood-Ljungdahl pathway)	Coral
K00200	Site.Status	Endemic	-1.84263	0.634868	0.00461821	Site.StatusEndemic	0.0288182	117	117	formylmethanofuran dehydrogenase [EC:1.2.99.5] [RN:R03015]	Methanogenesis, CO2 => methane	Coral
K00200	Season	wet	-0.104671	0.731284	0.886702	Seasonwet	0.926636	117	117	formylmethanofuran dehydrogenase [EC:1.2.99.5] [RN:R03015]	Methanogenesis, CO2 => methane	Coral
K00200	Site.Status	Epidemic	0.0798122	0.642509	0.901412	Site.StatusEpidemic	0.936232	117	117	formylmethanofuran dehydrogenase [EC:1.2.99.5] [RN:R03015]	Methanogenesis, CO2 => methane	Coral
K00201	Site.Status	Endemic	-2.32521	0.698383	0.00120003	Site.StatusEndemic	0.0113044	117	115	formylmethanofuran dehydrogenase [EC:1.2.99.5] [RN:R03015]	Methanogenesis, CO2 => methane	Coral
K00201	Site.Status	Epidemic	-0.417934	0.707104	0.555761	Site.StatusEpidemic	0.696636	117	115	formylmethanofuran dehydrogenase [EC:1.2.99.5] [RN:R03015]	Methanogenesis, CO2 => methane	Coral
K00201	Season	wet	-0.739623	0.815011	0.36687	Seasonwet	0.532017	117	115	formylmethanofuran dehydrogenase [EC:1.2.99.5] [RN:R03015]	Methanogenesis, CO2 => methane	Coral
K00202	Site.Status	Endemic	-1.90037	0.627422	0.00315182	Site.StatusEndemic	0.022246	117	117	formylmethanofuran dehydrogenase [EC:1.2.99.5] [RN:R03015]	Methanogenesis, CO2 => methane	Coral
K00202	Season	wet	-0.162214	0.724679	0.82364	Seasonwet	0.884511	117	117	formylmethanofuran dehydrogenase [EC:1.2.99.5] [RN:R03015]	Methanogenesis, CO2 => methane	Coral
K00202	Site.Status	Epidemic	0.0868021	0.635032	0.891566	Site.StatusEpidemic	0.929768	117	117	formylmethanofuran dehydrogenase [EC:1.2.99.5] [RN:R03015]	Methanogenesis, CO2 => methane	Coral
K00208	Season	wet	-0.885556	0.283595	0.0022818	Seasonwet	0.0173751	117	117	enoyl-[acyl-carrier protein] reductase [EC:1.3.1.9 1.3.1.104] [RN:R04429 R04430 R04955 R04956 R04958 R04959 R04961 R04962 R04724 R04725 R04966 R04967 R04969 R04970]	Fatty acid biosynthesis, elongation	Coral
K00208	Season	wet	-0.885556	0.283595	0.0022818	Seasonwet	0.0173751	117	117	enoyl-[acyl-carrier protein] reductase [EC:1.3.1.10] [RN:R10118 R10122]	Pimeloyl-ACP biosynthesis, BioC-BioH pathway, malonyl-ACP => pimeloyl-ACP	Coral
K00208	Site.Status	Endemic	-0.294699	0.246273	0.23402	Site.StatusEndemic	0.393298	117	117	enoyl-[acyl-carrier protein] reductase [EC:1.3.1.9 1.3.1.104] [RN:R04429 R04430 R04955 R04956 R04958 R04959 R04961 R04962 R04724 R04725 R04966 R04967 R04969 R04970]	Fatty acid biosynthesis, elongation	Coral
K00208	Site.Status	Endemic	-0.294699	0.246273	0.23402	Site.StatusEndemic	0.393298	117	117	enoyl-[acyl-carrier protein] reductase [EC:1.3.1.10] [RN:R10118 R10122]	Pimeloyl-ACP biosynthesis, BioC-BioH pathway, malonyl-ACP => pimeloyl-ACP	Coral
K00208	Site.Status	Epidemic	-0.11597	0.249209	0.642597	Site.StatusEpidemic	0.763519	117	117	enoyl-[acyl-carrier protein] reductase [EC:1.3.1.9 1.3.1.104] [RN:R04429 R04430 R04955 R04956 R04958 R04959 R04961 R04962 R04724 R04725 R04966 R04967 R04969 R04970]	Fatty acid biosynthesis, elongation	Coral
K00208	Site.Status	Epidemic	-0.11597	0.249209	0.642597	Site.StatusEpidemic	0.763519	117	117	enoyl-[acyl-carrier protein] reductase [EC:1.3.1.10] [RN:R10118 R10122]	Pimeloyl-ACP biosynthesis, BioC-BioH pathway, malonyl-ACP => pimeloyl-ACP	Coral
K00209	Site.Status	Endemic	-0.56898	0.336085	0.093307	Site.StatusEndemic	0.215192	117	117	enoyl-[acyl-carrier protein] reductase [EC:1.3.1.9 1.3.1.104] [RN:R04429 R04430 R04955 R04956 R04958 R04959 R04961 R04962 R04724 R04725 R04966 R04967 R04969 R04970]	Fatty acid biosynthesis, elongation	Coral
K00209	Site.Status	Epidemic	-0.627929	0.340127	0.067571	Site.StatusEpidemic	0.17252	117	117	enoyl-[acyl-carrier protein] reductase [EC:1.3.1.9 1.3.1.104] [RN:R04429 R04430 R04955 R04956 R04958 R04959 R04961 R04962 R04724 R04725 R04966 R04967 R04969 R04970]	Fatty acid biosynthesis, elongation	Coral
K00209	Season	wet	-0.80968	0.388467	0.0394394	Seasonwet	0.118304	117	117	enoyl-[acyl-carrier protein] reductase [EC:1.3.1.9 1.3.1.104] [RN:R04429 R04430 R04955 R04956 R04958 R04959 R04961 R04962 R04724 R04725 R04966 R04967 R04969 R04970]	Fatty acid biosynthesis, elongation	Coral
K00210	Site.Status	Endemic	-2.5267	0.784894	0.0016913	Site.StatusEndemic	0.0143768	117	113	prephenate dehydrogenase [EC:1.3.1.12] [RN:R01728]	Tyrosine biosynthesis, chorismate => tyrosine	Coral
K00210	Site.Status	Epidemic	-0.29807	0.794297	0.708189	Site.StatusEpidemic	0.814184	117	113	prephenate dehydrogenase [EC:1.3.1.12] [RN:R01728]	Tyrosine biosynthesis, chorismate => tyrosine	Coral
K00210	Season	wet	-0.576231	0.905687	0.52593	Seasonwet	0.669931	117	113	prephenate dehydrogenase [EC:1.3.1.12] [RN:R01728]	Tyrosine biosynthesis, chorismate => tyrosine	Coral
K00215	Site.Status	Endemic	-0.295799	0.221294	0.184084	Site.StatusEndemic	0.336708	117	117	4-hydroxy-tetrahydrodipicolinate reductase [EC:1.17.1.8] [RN:R04198 R04199]	Lysine biosynthesis, succinyl-DAP pathway, aspartate => lysine	Coral
K00215	Site.Status	Endemic	-0.295799	0.221294	0.184084	Site.StatusEndemic	0.336708	117	117	4-hydroxy-tetrahydrodipicolinate reductase [EC:1.17.1.8] [RN:R04198 R04199]	Lysine biosynthesis, DAP dehydrogenase pathway, aspartate => lysine	Coral
K00215	Site.Status	Endemic	-0.295799	0.221294	0.184084	Site.StatusEndemic	0.336708	117	117	4-hydroxy-tetrahydrodipicolinate reductase [EC:1.17.1.8] [RN:R04198 R04199]	Lysine biosynthesis, acetyl-DAP pathway, aspartate => lysine	Coral
K00215	Site.Status	Endemic	-0.295799	0.221294	0.184084	Site.StatusEndemic	0.336708	117	117	4-hydroxy-tetrahydrodipicolinate reductase [EC:1.17.1.8] [RN:R04198 R04199]	Lysine biosynthesis, DAP aminotransferase pathway, aspartate => lysine	Coral
K00215	Season	wet	-0.920768	0.254817	0.000454023	Seasonwet	0.00555471	117	117	4-hydroxy-tetrahydrodipicolinate reductase [EC:1.17.1.8] [RN:R04198 R04199]	Lysine biosynthesis, succinyl-DAP pathway, aspartate => lysine	Coral
K00215	Season	wet	-0.920768	0.254817	0.000454023	Seasonwet	0.00555471	117	117	4-hydroxy-tetrahydrodipicolinate reductase [EC:1.17.1.8] [RN:R04198 R04199]	Lysine biosynthesis, DAP dehydrogenase pathway, aspartate => lysine	Coral
K00215	Season	wet	-0.920768	0.254817	0.000454023	Seasonwet	0.00555471	117	117	4-hydroxy-tetrahydrodipicolinate reductase [EC:1.17.1.8] [RN:R04198 R04199]	Lysine biosynthesis, acetyl-DAP pathway, aspartate => lysine	Coral
K00215	Season	wet	-0.920768	0.254817	0.000454023	Seasonwet	0.00555471	117	117	4-hydroxy-tetrahydrodipicolinate reductase [EC:1.17.1.8] [RN:R04198 R04199]	Lysine biosynthesis, DAP aminotransferase pathway, aspartate => lysine	Coral
K00215	Site.Status	Epidemic	-0.0188652	0.223932	0.933015	Site.StatusEpidemic	0.959031	117	117	4-hydroxy-tetrahydrodipicolinate reductase [EC:1.17.1.8] [RN:R04198 R04199]	Lysine biosynthesis, succinyl-DAP pathway, aspartate => lysine	Coral
K00215	Site.Status	Epidemic	-0.0188652	0.223932	0.933015	Site.StatusEpidemic	0.959031	117	117	4-hydroxy-tetrahydrodipicolinate reductase [EC:1.17.1.8] [RN:R04198 R04199]	Lysine biosynthesis, DAP dehydrogenase pathway, aspartate => lysine	Coral
K00215	Site.Status	Epidemic	-0.0188652	0.223932	0.933015	Site.StatusEpidemic	0.959031	117	117	4-hydroxy-tetrahydrodipicolinate reductase [EC:1.17.1.8] [RN:R04198 R04199]	Lysine biosynthesis, acetyl-DAP pathway, aspartate => lysine	Coral
K00215	Site.Status	Epidemic	-0.0188652	0.223932	0.933015	Site.StatusEpidemic	0.959031	117	117	4-hydroxy-tetrahydrodipicolinate reductase [EC:1.17.1.8] [RN:R04198 R04199]	Lysine biosynthesis, DAP aminotransferase pathway, aspartate => lysine	Coral
K00220	Site.Status	Endemic	-0.733481	0.404916	0.0728199	Site.StatusEndemic	0.181835	117	117	cyclohexadienyl dehydrogenase [EC:1.3.1.43] [RN:R00732]	Tyrosine biosynthesis, prephanate => pretyrosine => tyrosine	Coral
K00220	Season	wet	-0.487367	0.468655	0.300658	Seasonwet	0.470309	117	117	cyclohexadienyl dehydrogenase [EC:1.3.1.43] [RN:R00732]	Tyrosine biosynthesis, prephanate => pretyrosine => tyrosine	Coral
K00220	Site.Status	Epidemic	-0.415981	0.409802	0.312311	Site.StatusEpidemic	0.483877	117	117	cyclohexadienyl dehydrogenase [EC:1.3.1.43] [RN:R00732]	Tyrosine biosynthesis, prephanate => pretyrosine => tyrosine	Coral
K00226	Site.Status	Epidemic	0.048954	0.457811	0.915034	Site.StatusEpidemic	0.945426	117	117	dihydroorotate dehydrogenase [EC:1.3.98.1] [RN:R01867]	Uridine monophosphate biosynthesis, glutamine (+ PRPP) => UMP	Coral
K00226	Site.Status	Endemic	-1.33559	0.452733	0.00386282	Site.StatusEndemic	0.0253258	117	117	dihydroorotate dehydrogenase [EC:1.3.98.1] [RN:R01867]	Uridine monophosphate biosynthesis, glutamine (+ PRPP) => UMP	Coral
K00226	Season	wet	-0.904219	0.508828	0.0782486	Seasonwet	0.191082	117	117	dihydroorotate dehydrogenase [EC:1.3.98.1] [RN:R01867]	Uridine monophosphate biosynthesis, glutamine (+ PRPP) => UMP	Coral
K00228	Season	wet	-1.17202	0.295838	0.000131855	Seasonwet	0.00235331	117	117	coproporphyrinogen III oxidase [EC:1.3.3.3] [RN:R03220]	Heme biosynthesis, animals and fungi, glycine => heme	Coral
K00228	Season	wet	-1.17202	0.295838	0.000131855	Seasonwet	0.00235331	117	117	coproporphyrinogen III oxidase [EC:1.3.3.3] [RN:R03220]	Heme biosynthesis, plants and bacteria, glutamate => heme	Coral
K00228	Site.Status	Endemic	-0.284551	0.256256	0.269249	Site.StatusEndemic	0.434822	117	117	coproporphyrinogen III oxidase [EC:1.3.3.3] [RN:R03220]	Heme biosynthesis, animals and fungi, glycine => heme	Coral
K00228	Site.Status	Endemic	-0.284551	0.256256	0.269249	Site.StatusEndemic	0.434822	117	117	coproporphyrinogen III oxidase [EC:1.3.3.3] [RN:R03220]	Heme biosynthesis, plants and bacteria, glutamate => heme	Coral
K00228	Site.Status	Epidemic	-0.201214	0.25933	0.439476	Site.StatusEpidemic	0.595753	117	117	coproporphyrinogen III oxidase [EC:1.3.3.3] [RN:R03220]	Heme biosynthesis, animals and fungi, glycine => heme	Coral
K00228	Site.Status	Epidemic	-0.201214	0.25933	0.439476	Site.StatusEpidemic	0.595753	117	117	coproporphyrinogen III oxidase [EC:1.3.3.3] [RN:R03220]	Heme biosynthesis, plants and bacteria, glutamate => heme	Coral
K00230	Season	wet	-1.2066	0.627859	0.0572419	Seasonwet	0.154354	117	117	menaquinone-dependent protoporphyrinogen oxidase [EC:1.3.5.3] [RN:R09489]	Heme biosynthesis, plants and bacteria, glutamate => heme	Coral
K00230	Site.Status	Epidemic	-1.55407	0.534285	0.00439417	Site.StatusEpidemic	0.0277078	117	117	menaquinone-dependent protoporphyrinogen oxidase [EC:1.3.5.3] [RN:R09489]	Heme biosynthesis, plants and bacteria, glutamate => heme	Coral
K00230	Site.Status	Endemic	-0.855247	0.527324	0.107703	Site.StatusEndemic	0.237579	117	117	menaquinone-dependent protoporphyrinogen oxidase [EC:1.3.5.3] [RN:R09489]	Heme biosynthesis, plants and bacteria, glutamate => heme	Coral
K00231	Site.Status	Epidemic	-0.202535	0.415923	0.627687	Site.StatusEpidemic	0.752848	117	117	protoporphyrinogen/coproporphyrinogen III oxidase [EC:1.3.3.4] [RN:R03222]	Heme biosynthesis, animals and fungi, glycine => heme	Coral
K00231	Site.Status	Epidemic	-0.202535	0.415923	0.627687	Site.StatusEpidemic	0.752848	117	117	protoporphyrinogen oxidase [EC:1.3.3.4] [RN:R03222]	Heme biosynthesis, plants and bacteria, glutamate => heme	Coral
K00231	Season	wet	0.10079	0.482819	0.835465	Seasonwet	0.890708	117	117	protoporphyrinogen/coproporphyrinogen III oxidase [EC:1.3.3.4] [RN:R03222]	Heme biosynthesis, animals and fungi, glycine => heme	Coral
K00231	Season	wet	0.10079	0.482819	0.835465	Seasonwet	0.890708	117	117	protoporphyrinogen oxidase [EC:1.3.3.4] [RN:R03222]	Heme biosynthesis, plants and bacteria, glutamate => heme	Coral
K00231	Site.Status	Endemic	-0.887128	0.410716	0.0338679	Site.StatusEndemic	0.105687	117	117	protoporphyrinogen/coproporphyrinogen III oxidase [EC:1.3.3.4] [RN:R03222]	Heme biosynthesis, animals and fungi, glycine => heme	Coral
K00231	Site.Status	Endemic	-0.887128	0.410716	0.0338679	Site.StatusEndemic	0.105687	117	117	protoporphyrinogen oxidase [EC:1.3.3.4] [RN:R03222]	Heme biosynthesis, plants and bacteria, glutamate => heme	Coral
K00232	Season	wet	-0.651588	0.560722	0.247699	Seasonwet	0.409637	117	116	E1.3.3.6; acyl-CoA oxidase [EC:1.3.3.6] [RN:R12356]	Malonate semialdehyde pathway, propanoyl-CoA => acetyl-CoA	Coral
K00232	Season	wet	-0.651588	0.560722	0.247699	Seasonwet	0.409637	117	116	acyl-CoA oxidase [EC:1.3.3.6] [RN:R01279 R03990 R03857 R04754 R03777 R04751 R01175]	beta-Oxidation	Coral
K00232	Season	wet	-0.651588	0.560722	0.247699	Seasonwet	0.409637	117	116	acyl-CoA oxidase [EC:1.3.3.6] [RN:R07888 R07892 R07896]	Jasmonic acid biosynthesis	Coral
K00232	Season	wet	-0.651588	0.560722	0.247699	Seasonwet	0.409637	117	116	acyl-CoA oxidase [EC:1.3.3.6] [RN:R07934 R07950]	beta-Oxidation, peroxisome, VLCFA	Coral
K00232	Site.Status	Endemic	-3.56686	0.4863	4.09e-11	Site.StatusEndemic	7.36e-09	117	116	E1.3.3.6; acyl-CoA oxidase [EC:1.3.3.6] [RN:R12356]	Malonate semialdehyde pathway, propanoyl-CoA => acetyl-CoA	Coral
K00232	Site.Status	Endemic	-3.56686	0.4863	4.09e-11	Site.StatusEndemic	7.36e-09	117	116	acyl-CoA oxidase [EC:1.3.3.6] [RN:R01279 R03990 R03857 R04754 R03777 R04751 R01175]	beta-Oxidation	Coral
K00232	Site.Status	Endemic	-3.56686	0.4863	4.09e-11	Site.StatusEndemic	7.36e-09	117	116	acyl-CoA oxidase [EC:1.3.3.6] [RN:R07888 R07892 R07896]	Jasmonic acid biosynthesis	Coral
K00232	Site.Status	Endemic	-3.56686	0.4863	4.09e-11	Site.StatusEndemic	7.36e-09	117	116	acyl-CoA oxidase [EC:1.3.3.6] [RN:R07934 R07950]	beta-Oxidation, peroxisome, VLCFA	Coral
K00232	Site.Status	Epidemic	-1.15292	0.492115	0.0209453	Site.StatusEpidemic	0.0778993	117	116	E1.3.3.6; acyl-CoA oxidase [EC:1.3.3.6] [RN:R12356]	Malonate semialdehyde pathway, propanoyl-CoA => acetyl-CoA	Coral
K00232	Site.Status	Epidemic	-1.15292	0.492115	0.0209453	Site.StatusEpidemic	0.0778993	117	116	acyl-CoA oxidase [EC:1.3.3.6] [RN:R01279 R03990 R03857 R04754 R03777 R04751 R01175]	beta-Oxidation	Coral
K00232	Site.Status	Epidemic	-1.15292	0.492115	0.0209453	Site.StatusEpidemic	0.0778993	117	116	acyl-CoA oxidase [EC:1.3.3.6] [RN:R07888 R07892 R07896]	Jasmonic acid biosynthesis	Coral
K00232	Site.Status	Epidemic	-1.15292	0.492115	0.0209453	Site.StatusEpidemic	0.0778993	117	116	acyl-CoA oxidase [EC:1.3.3.6] [RN:R07934 R07950]	beta-Oxidation, peroxisome, VLCFA	Coral
K00239	Season	wet	-0.889499	0.263296	0.00100357	Seasonwet	0.00992766	117	117	succinate dehydrogenase / fumarate reductase [EC:1.3.5.1 1.3.5.4] [RN:R02164]	Citrate cycle (TCA cycle, Krebs cycle)	Coral
K00239	Season	wet	-0.889499	0.263296	0.00100357	Seasonwet	0.00992766	117	117	succinate dehydrogenase / fumarate reductase [EC:1.3.5.1 1.3.5.4] [RN:R02164]	Citrate cycle, second carbon oxidation, 2-oxoglutarate => oxaloacetate	Coral
K00239	Season	wet	-0.889499	0.263296	0.00100357	Seasonwet	0.00992766	117	117	sdhA; succinate dehydrogenase flavoprotein subunit [EC:1.3.5.1]	Succinate dehydrogenase, prokaryotes	Coral
K00239	Season	wet	-0.889499	0.263296	0.00100357	Seasonwet	0.00992766	117	117	succinate dehydrogenase / fumarate reductase [EC:1.3.5.1 1.3.5.4] [RN:R02164]	Dicarboxylate-hydroxybutyrate cycle	Coral
K00239	Season	wet	-0.889499	0.263296	0.00100357	Seasonwet	0.00992766	117	117	succinate dehydrogenase / fumarate reductase [EC:1.3.5.1 1.3.5.4] [RN:R02164]	Reductive citrate cycle (Arnon-Buchanan cycle)	Coral
K00239	Site.Status	Epidemic	-0.0358715	0.23152	0.877153	Site.StatusEpidemic	0.919441	117	117	succinate dehydrogenase / fumarate reductase [EC:1.3.5.1 1.3.5.4] [RN:R02164]	Citrate cycle (TCA cycle, Krebs cycle)	Coral
K00239	Site.Status	Epidemic	-0.0358715	0.23152	0.877153	Site.StatusEpidemic	0.919441	117	117	succinate dehydrogenase / fumarate reductase [EC:1.3.5.1 1.3.5.4] [RN:R02164]	Citrate cycle, second carbon oxidation, 2-oxoglutarate => oxaloacetate	Coral
K00239	Site.Status	Epidemic	-0.0358715	0.23152	0.877153	Site.StatusEpidemic	0.919441	117	117	sdhA; succinate dehydrogenase flavoprotein subunit [EC:1.3.5.1]	Succinate dehydrogenase, prokaryotes	Coral
K00239	Site.Status	Epidemic	-0.0358715	0.23152	0.877153	Site.StatusEpidemic	0.919441	117	117	succinate dehydrogenase / fumarate reductase [EC:1.3.5.1 1.3.5.4] [RN:R02164]	Dicarboxylate-hydroxybutyrate cycle	Coral
K00239	Site.Status	Epidemic	-0.0358715	0.23152	0.877153	Site.StatusEpidemic	0.919441	117	117	succinate dehydrogenase / fumarate reductase [EC:1.3.5.1 1.3.5.4] [RN:R02164]	Reductive citrate cycle (Arnon-Buchanan cycle)	Coral
K00239	Site.Status	Endemic	-0.299768	0.228797	0.192855	Site.StatusEndemic	0.344819	117	117	succinate dehydrogenase / fumarate reductase [EC:1.3.5.1 1.3.5.4] [RN:R02164]	Citrate cycle (TCA cycle, Krebs cycle)	Coral
K00239	Site.Status	Endemic	-0.299768	0.228797	0.192855	Site.StatusEndemic	0.344819	117	117	succinate dehydrogenase / fumarate reductase [EC:1.3.5.1 1.3.5.4] [RN:R02164]	Citrate cycle, second carbon oxidation, 2-oxoglutarate => oxaloacetate	Coral
K00239	Site.Status	Endemic	-0.299768	0.228797	0.192855	Site.StatusEndemic	0.344819	117	117	sdhA; succinate dehydrogenase flavoprotein subunit [EC:1.3.5.1]	Succinate dehydrogenase, prokaryotes	Coral
K00239	Site.Status	Endemic	-0.299768	0.228797	0.192855	Site.StatusEndemic	0.344819	117	117	succinate dehydrogenase / fumarate reductase [EC:1.3.5.1 1.3.5.4] [RN:R02164]	Dicarboxylate-hydroxybutyrate cycle	Coral
K00239	Site.Status	Endemic	-0.299768	0.228797	0.192855	Site.StatusEndemic	0.344819	117	117	succinate dehydrogenase / fumarate reductase [EC:1.3.5.1 1.3.5.4] [RN:R02164]	Reductive citrate cycle (Arnon-Buchanan cycle)	Coral
K00240	Season	wet	-0.890137	0.274239	0.00154401	Seasonwet	0.0134727	117	117	succinate dehydrogenase / fumarate reductase [EC:1.3.5.1 1.3.5.4] [RN:R02164]	Dicarboxylate-hydroxybutyrate cycle	Coral
K00240	Season	wet	-0.890137	0.274239	0.00154401	Seasonwet	0.0134727	117	117	sdhB; succinate dehydrogenase iron-sulfur subunit [EC:1.3.5.1]	Succinate dehydrogenase, prokaryotes	Coral
K00240	Season	wet	-0.890137	0.274239	0.00154401	Seasonwet	0.0134727	117	117	succinate dehydrogenase / fumarate reductase [EC:1.3.5.1 1.3.5.4] [RN:R02164]	Citrate cycle (TCA cycle, Krebs cycle)	Coral
K00240	Season	wet	-0.890137	0.274239	0.00154401	Seasonwet	0.0134727	117	117	succinate dehydrogenase / fumarate reductase [EC:1.3.5.1 1.3.5.4] [RN:R02164]	Citrate cycle, second carbon oxidation, 2-oxoglutarate => oxaloacetate	Coral
K00240	Season	wet	-0.890137	0.274239	0.00154401	Seasonwet	0.0134727	117	117	succinate dehydrogenase / fumarate reductase [EC:1.3.5.1 1.3.5.4] [RN:R02164]	Reductive citrate cycle (Arnon-Buchanan cycle)	Coral
K00240	Site.Status	Epidemic	-0.0437799	0.241203	0.856303	Site.StatusEpidemic	0.905032	117	117	succinate dehydrogenase / fumarate reductase [EC:1.3.5.1 1.3.5.4] [RN:R02164]	Dicarboxylate-hydroxybutyrate cycle	Coral
K00240	Site.Status	Epidemic	-0.0437799	0.241203	0.856303	Site.StatusEpidemic	0.905032	117	117	sdhB; succinate dehydrogenase iron-sulfur subunit [EC:1.3.5.1]	Succinate dehydrogenase, prokaryotes	Coral
K00240	Site.Status	Epidemic	-0.0437799	0.241203	0.856303	Site.StatusEpidemic	0.905032	117	117	succinate dehydrogenase / fumarate reductase [EC:1.3.5.1 1.3.5.4] [RN:R02164]	Citrate cycle (TCA cycle, Krebs cycle)	Coral
K00240	Site.Status	Epidemic	-0.0437799	0.241203	0.856303	Site.StatusEpidemic	0.905032	117	117	succinate dehydrogenase / fumarate reductase [EC:1.3.5.1 1.3.5.4] [RN:R02164]	Citrate cycle, second carbon oxidation, 2-oxoglutarate => oxaloacetate	Coral
K00240	Site.Status	Epidemic	-0.0437799	0.241203	0.856303	Site.StatusEpidemic	0.905032	117	117	succinate dehydrogenase / fumarate reductase [EC:1.3.5.1 1.3.5.4] [RN:R02164]	Reductive citrate cycle (Arnon-Buchanan cycle)	Coral
K00240	Site.Status	Endemic	-0.307553	0.238368	0.199667	Site.StatusEndemic	0.352144	117	117	succinate dehydrogenase / fumarate reductase [EC:1.3.5.1 1.3.5.4] [RN:R02164]	Dicarboxylate-hydroxybutyrate cycle	Coral
K00240	Site.Status	Endemic	-0.307553	0.238368	0.199667	Site.StatusEndemic	0.352144	117	117	sdhB; succinate dehydrogenase iron-sulfur subunit [EC:1.3.5.1]	Succinate dehydrogenase, prokaryotes	Coral
K00240	Site.Status	Endemic	-0.307553	0.238368	0.199667	Site.StatusEndemic	0.352144	117	117	succinate dehydrogenase / fumarate reductase [EC:1.3.5.1 1.3.5.4] [RN:R02164]	Citrate cycle (TCA cycle, Krebs cycle)	Coral
K00240	Site.Status	Endemic	-0.307553	0.238368	0.199667	Site.StatusEndemic	0.352144	117	117	succinate dehydrogenase / fumarate reductase [EC:1.3.5.1 1.3.5.4] [RN:R02164]	Citrate cycle, second carbon oxidation, 2-oxoglutarate => oxaloacetate	Coral
K00240	Site.Status	Endemic	-0.307553	0.238368	0.199667	Site.StatusEndemic	0.352144	117	117	succinate dehydrogenase / fumarate reductase [EC:1.3.5.1 1.3.5.4] [RN:R02164]	Reductive citrate cycle (Arnon-Buchanan cycle)	Coral
K00241	Season	wet	-0.861995	0.28142	0.00431848	Seasonwet	0.0273695	117	117	succinate dehydrogenase / fumarate reductase [EC:1.3.5.1 1.3.5.4] [RN:R02164]	Citrate cycle (TCA cycle, Krebs cycle)	Coral
K00241	Season	wet	-0.861995	0.28142	0.00431848	Seasonwet	0.0273695	117	117	succinate dehydrogenase / fumarate reductase [EC:1.3.5.1 1.3.5.4] [RN:R02164]	Dicarboxylate-hydroxybutyrate cycle	Coral
K00241	Season	wet	-0.861995	0.28142	0.00431848	Seasonwet	0.0273695	117	117	succinate dehydrogenase / fumarate reductase [EC:1.3.5.1 1.3.5.4] [RN:R02164]	Reductive citrate cycle (Arnon-Buchanan cycle)	Coral
K00241	Season	wet	-0.861995	0.28142	0.00431848	Seasonwet	0.0273695	117	117	sdhC; succinate dehydrogenase cytochrome b556 subunit	Succinate dehydrogenase, prokaryotes	Coral
K00241	Season	wet	-0.861995	0.28142	0.00431848	Seasonwet	0.0273695	117	117	succinate dehydrogenase / fumarate reductase [EC:1.3.5.1 1.3.5.4] [RN:R02164]	Citrate cycle, second carbon oxidation, 2-oxoglutarate => oxaloacetate	Coral
K00241	Site.Status	Epidemic	-0.0465998	0.246008	0.850394	Site.StatusEpidemic	0.900581	117	117	succinate dehydrogenase / fumarate reductase [EC:1.3.5.1 1.3.5.4] [RN:R02164]	Citrate cycle (TCA cycle, Krebs cycle)	Coral
K00241	Site.Status	Epidemic	-0.0465998	0.246008	0.850394	Site.StatusEpidemic	0.900581	117	117	succinate dehydrogenase / fumarate reductase [EC:1.3.5.1 1.3.5.4] [RN:R02164]	Dicarboxylate-hydroxybutyrate cycle	Coral
K00241	Site.Status	Epidemic	-0.0465998	0.246008	0.850394	Site.StatusEpidemic	0.900581	117	117	succinate dehydrogenase / fumarate reductase [EC:1.3.5.1 1.3.5.4] [RN:R02164]	Reductive citrate cycle (Arnon-Buchanan cycle)	Coral
K00241	Site.Status	Epidemic	-0.0465998	0.246008	0.850394	Site.StatusEpidemic	0.900581	117	117	sdhC; succinate dehydrogenase cytochrome b556 subunit	Succinate dehydrogenase, prokaryotes	Coral
K00241	Site.Status	Epidemic	-0.0465998	0.246008	0.850394	Site.StatusEpidemic	0.900581	117	117	succinate dehydrogenase / fumarate reductase [EC:1.3.5.1 1.3.5.4] [RN:R02164]	Citrate cycle, second carbon oxidation, 2-oxoglutarate => oxaloacetate	Coral
K00241	Site.Status	Endemic	-0.291042	0.243056	0.235693	Site.StatusEndemic	0.395611	117	117	succinate dehydrogenase / fumarate reductase [EC:1.3.5.1 1.3.5.4] [RN:R02164]	Citrate cycle (TCA cycle, Krebs cycle)	Coral
K00241	Site.Status	Endemic	-0.291042	0.243056	0.235693	Site.StatusEndemic	0.395611	117	117	succinate dehydrogenase / fumarate reductase [EC:1.3.5.1 1.3.5.4] [RN:R02164]	Dicarboxylate-hydroxybutyrate cycle	Coral
K00241	Site.Status	Endemic	-0.291042	0.243056	0.235693	Site.StatusEndemic	0.395611	117	117	succinate dehydrogenase / fumarate reductase [EC:1.3.5.1 1.3.5.4] [RN:R02164]	Reductive citrate cycle (Arnon-Buchanan cycle)	Coral
K00241	Site.Status	Endemic	-0.291042	0.243056	0.235693	Site.StatusEndemic	0.395611	117	117	sdhC; succinate dehydrogenase cytochrome b556 subunit	Succinate dehydrogenase, prokaryotes	Coral
K00241	Site.Status	Endemic	-0.291042	0.243056	0.235693	Site.StatusEndemic	0.395611	117	117	succinate dehydrogenase / fumarate reductase [EC:1.3.5.1 1.3.5.4] [RN:R02164]	Citrate cycle, second carbon oxidation, 2-oxoglutarate => oxaloacetate	Coral
K00242	Site.Status	Epidemic	-0.839494	0.350222	0.0182224	Site.StatusEpidemic	0.0708254	117	117	succinate dehydrogenase / fumarate reductase [EC:1.3.5.1 1.3.5.4] [RN:R02164]	Citrate cycle (TCA cycle, Krebs cycle)	Coral
K00242	Site.Status	Epidemic	-0.839494	0.350222	0.0182224	Site.StatusEpidemic	0.0708254	117	117	sdhD; succinate dehydrogenase membrane anchor subunit	Succinate dehydrogenase, prokaryotes	Coral
K00242	Site.Status	Epidemic	-0.839494	0.350222	0.0182224	Site.StatusEpidemic	0.0708254	117	117	succinate dehydrogenase / fumarate reductase [EC:1.3.5.1 1.3.5.4] [RN:R02164]	Citrate cycle, second carbon oxidation, 2-oxoglutarate => oxaloacetate	Coral
K00242	Site.Status	Epidemic	-0.839494	0.350222	0.0182224	Site.StatusEpidemic	0.0708254	117	117	succinate dehydrogenase / fumarate reductase [EC:1.3.5.1 1.3.5.4] [RN:R02164]	Reductive citrate cycle (Arnon-Buchanan cycle)	Coral
K00242	Site.Status	Endemic	-0.365049	0.346061	0.293809	Site.StatusEndemic	0.462884	117	117	succinate dehydrogenase / fumarate reductase [EC:1.3.5.1 1.3.5.4] [RN:R02164]	Citrate cycle (TCA cycle, Krebs cycle)	Coral
K00242	Site.Status	Endemic	-0.365049	0.346061	0.293809	Site.StatusEndemic	0.462884	117	117	sdhD; succinate dehydrogenase membrane anchor subunit	Succinate dehydrogenase, prokaryotes	Coral
K00242	Site.Status	Endemic	-0.365049	0.346061	0.293809	Site.StatusEndemic	0.462884	117	117	succinate dehydrogenase / fumarate reductase [EC:1.3.5.1 1.3.5.4] [RN:R02164]	Citrate cycle, second carbon oxidation, 2-oxoglutarate => oxaloacetate	Coral
K00242	Site.Status	Endemic	-0.365049	0.346061	0.293809	Site.StatusEndemic	0.462884	117	117	succinate dehydrogenase / fumarate reductase [EC:1.3.5.1 1.3.5.4] [RN:R02164]	Reductive citrate cycle (Arnon-Buchanan cycle)	Coral
K00242	Season	wet	-1.22778	0.399937	0.00269449	Seasonwet	0.0198788	117	117	succinate dehydrogenase / fumarate reductase [EC:1.3.5.1 1.3.5.4] [RN:R02164]	Citrate cycle (TCA cycle, Krebs cycle)	Coral
K00242	Season	wet	-1.22778	0.399937	0.00269449	Seasonwet	0.0198788	117	117	sdhD; succinate dehydrogenase membrane anchor subunit	Succinate dehydrogenase, prokaryotes	Coral
K00242	Season	wet	-1.22778	0.399937	0.00269449	Seasonwet	0.0198788	117	117	succinate dehydrogenase / fumarate reductase [EC:1.3.5.1 1.3.5.4] [RN:R02164]	Citrate cycle, second carbon oxidation, 2-oxoglutarate => oxaloacetate	Coral
K00242	Season	wet	-1.22778	0.399937	0.00269449	Seasonwet	0.0198788	117	117	succinate dehydrogenase / fumarate reductase [EC:1.3.5.1 1.3.5.4] [RN:R02164]	Reductive citrate cycle (Arnon-Buchanan cycle)	Coral
K00244	Site.Status	Epidemic	-0.610928	0.434013	0.16207	Site.StatusEpidemic	0.309969	117	117	fumarate reductase [EC:1.3.5.4] [RN:R02164]	Citrate cycle, second carbon oxidation, 2-oxoglutarate => oxaloacetate	Coral
K00244	Site.Status	Epidemic	-0.610928	0.434013	0.16207	Site.StatusEpidemic	0.309969	117	117	frdA; fumarate reductase flavoprotein subunit [EC:1.3.5.4]	Fumarate reductase, prokaryotes	Coral
K00244	Site.Status	Epidemic	-0.610928	0.434013	0.16207	Site.StatusEpidemic	0.309969	117	117	fumarate reductase [EC:1.3.5.4] [RN:R02164]	Citrate cycle (TCA cycle, Krebs cycle)	Coral
K00244	Site.Status	Epidemic	-0.610928	0.434013	0.16207	Site.StatusEpidemic	0.309969	117	117	succinate dehydrogenase / fumarate reductase [EC:1.3.5.1 1.3.5.4] [RN:R02164]	Reductive citrate cycle (Arnon-Buchanan cycle)	Coral
K00244	Season	wet	0.127311	0.495324	0.797635	Seasonwet	0.872049	117	117	fumarate reductase [EC:1.3.5.4] [RN:R02164]	Citrate cycle, second carbon oxidation, 2-oxoglutarate => oxaloacetate	Coral
K00244	Season	wet	0.127311	0.495324	0.797635	Seasonwet	0.872049	117	117	frdA; fumarate reductase flavoprotein subunit [EC:1.3.5.4]	Fumarate reductase, prokaryotes	Coral
K00244	Season	wet	0.127311	0.495324	0.797635	Seasonwet	0.872049	117	117	fumarate reductase [EC:1.3.5.4] [RN:R02164]	Citrate cycle (TCA cycle, Krebs cycle)	Coral
K00244	Season	wet	0.127311	0.495324	0.797635	Seasonwet	0.872049	117	117	succinate dehydrogenase / fumarate reductase [EC:1.3.5.1 1.3.5.4] [RN:R02164]	Reductive citrate cycle (Arnon-Buchanan cycle)	Coral
K00244	Site.Status	Endemic	-0.541438	0.428864	0.20945	Site.StatusEndemic	0.363469	117	117	fumarate reductase [EC:1.3.5.4] [RN:R02164]	Citrate cycle, second carbon oxidation, 2-oxoglutarate => oxaloacetate	Coral
K00244	Site.Status	Endemic	-0.541438	0.428864	0.20945	Site.StatusEndemic	0.363469	117	117	frdA; fumarate reductase flavoprotein subunit [EC:1.3.5.4]	Fumarate reductase, prokaryotes	Coral
K00244	Site.Status	Endemic	-0.541438	0.428864	0.20945	Site.StatusEndemic	0.363469	117	117	fumarate reductase [EC:1.3.5.4] [RN:R02164]	Citrate cycle (TCA cycle, Krebs cycle)	Coral
K00244	Site.Status	Endemic	-0.541438	0.428864	0.20945	Site.StatusEndemic	0.363469	117	117	succinate dehydrogenase / fumarate reductase [EC:1.3.5.1 1.3.5.4] [RN:R02164]	Reductive citrate cycle (Arnon-Buchanan cycle)	Coral
K00245	Site.Status	Endemic	-0.313285	0.443696	0.481635	Site.StatusEndemic	0.632138	117	117	succinate dehydrogenase / fumarate reductase [EC:1.3.5.1 1.3.5.4] [RN:R02164]	Reductive citrate cycle (Arnon-Buchanan cycle)	Coral
K00245	Site.Status	Endemic	-0.313285	0.443696	0.481635	Site.StatusEndemic	0.632138	117	117	fumarate reductase [EC:1.3.5.4] [RN:R02164]	Citrate cycle (TCA cycle, Krebs cycle)	Coral
K00245	Site.Status	Endemic	-0.313285	0.443696	0.481635	Site.StatusEndemic	0.632138	117	117	fumarate reductase [EC:1.3.5.4] [RN:R02164]	Citrate cycle, second carbon oxidation, 2-oxoglutarate => oxaloacetate	Coral
K00245	Site.Status	Endemic	-0.313285	0.443696	0.481635	Site.StatusEndemic	0.632138	117	117	frdB; fumarate reductase iron-sulfur subunit [EC:1.3.5.4]	Fumarate reductase, prokaryotes	Coral
K00245	Season	wet	-0.00131403	0.512148	0.997957	Seasonwet	0.998869	117	117	succinate dehydrogenase / fumarate reductase [EC:1.3.5.1 1.3.5.4] [RN:R02164]	Reductive citrate cycle (Arnon-Buchanan cycle)	Coral
K00245	Season	wet	-0.00131403	0.512148	0.997957	Seasonwet	0.998869	117	117	fumarate reductase [EC:1.3.5.4] [RN:R02164]	Citrate cycle (TCA cycle, Krebs cycle)	Coral
K00245	Season	wet	-0.00131403	0.512148	0.997957	Seasonwet	0.998869	117	117	fumarate reductase [EC:1.3.5.4] [RN:R02164]	Citrate cycle, second carbon oxidation, 2-oxoglutarate => oxaloacetate	Coral
K00245	Season	wet	-0.00131403	0.512148	0.997957	Seasonwet	0.998869	117	117	frdB; fumarate reductase iron-sulfur subunit [EC:1.3.5.4]	Fumarate reductase, prokaryotes	Coral
K00245	Site.Status	Epidemic	-0.488948	0.449016	0.278569	Site.StatusEpidemic	0.445734	117	117	succinate dehydrogenase / fumarate reductase [EC:1.3.5.1 1.3.5.4] [RN:R02164]	Reductive citrate cycle (Arnon-Buchanan cycle)	Coral
K00245	Site.Status	Epidemic	-0.488948	0.449016	0.278569	Site.StatusEpidemic	0.445734	117	117	fumarate reductase [EC:1.3.5.4] [RN:R02164]	Citrate cycle (TCA cycle, Krebs cycle)	Coral
K00245	Site.Status	Epidemic	-0.488948	0.449016	0.278569	Site.StatusEpidemic	0.445734	117	117	fumarate reductase [EC:1.3.5.4] [RN:R02164]	Citrate cycle, second carbon oxidation, 2-oxoglutarate => oxaloacetate	Coral
K00245	Site.Status	Epidemic	-0.488948	0.449016	0.278569	Site.StatusEpidemic	0.445734	117	117	frdB; fumarate reductase iron-sulfur subunit [EC:1.3.5.4]	Fumarate reductase, prokaryotes	Coral
K00246	Season	wet	0.0100397	0.514028	0.984452	Seasonwet	0.990352	117	117	fumarate reductase [EC:1.3.5.4] [RN:R02164]	Citrate cycle, second carbon oxidation, 2-oxoglutarate => oxaloacetate	Coral
K00246	Season	wet	0.0100397	0.514028	0.984452	Seasonwet	0.990352	117	117	frdC; fumarate reductase subunit C	Fumarate reductase, prokaryotes	Coral
K00246	Season	wet	0.0100397	0.514028	0.984452	Seasonwet	0.990352	117	117	fumarate reductase [EC:1.3.5.4] [RN:R02164]	Citrate cycle (TCA cycle, Krebs cycle)	Coral
K00246	Season	wet	0.0100397	0.514028	0.984452	Seasonwet	0.990352	117	117	succinate dehydrogenase / fumarate reductase [EC:1.3.5.1 1.3.5.4] [RN:R02164]	Reductive citrate cycle (Arnon-Buchanan cycle)	Coral
K00246	Site.Status	Endemic	-0.311858	0.445369	0.48527	Site.StatusEndemic	0.635555	117	117	fumarate reductase [EC:1.3.5.4] [RN:R02164]	Citrate cycle, second carbon oxidation, 2-oxoglutarate => oxaloacetate	Coral
K00246	Site.Status	Endemic	-0.311858	0.445369	0.48527	Site.StatusEndemic	0.635555	117	117	frdC; fumarate reductase subunit C	Fumarate reductase, prokaryotes	Coral
K00246	Site.Status	Endemic	-0.311858	0.445369	0.48527	Site.StatusEndemic	0.635555	117	117	fumarate reductase [EC:1.3.5.4] [RN:R02164]	Citrate cycle (TCA cycle, Krebs cycle)	Coral
K00246	Site.Status	Endemic	-0.311858	0.445369	0.48527	Site.StatusEndemic	0.635555	117	117	succinate dehydrogenase / fumarate reductase [EC:1.3.5.1 1.3.5.4] [RN:R02164]	Reductive citrate cycle (Arnon-Buchanan cycle)	Coral
K00246	Site.Status	Epidemic	-0.484854	0.450708	0.284393	Site.StatusEpidemic	0.452876	117	117	fumarate reductase [EC:1.3.5.4] [RN:R02164]	Citrate cycle, second carbon oxidation, 2-oxoglutarate => oxaloacetate	Coral
K00246	Site.Status	Epidemic	-0.484854	0.450708	0.284393	Site.StatusEpidemic	0.452876	117	117	frdC; fumarate reductase subunit C	Fumarate reductase, prokaryotes	Coral
K00246	Site.Status	Epidemic	-0.484854	0.450708	0.284393	Site.StatusEpidemic	0.452876	117	117	fumarate reductase [EC:1.3.5.4] [RN:R02164]	Citrate cycle (TCA cycle, Krebs cycle)	Coral
K00246	Site.Status	Epidemic	-0.484854	0.450708	0.284393	Site.StatusEpidemic	0.452876	117	117	succinate dehydrogenase / fumarate reductase [EC:1.3.5.1 1.3.5.4] [RN:R02164]	Reductive citrate cycle (Arnon-Buchanan cycle)	Coral
K00247	Site.Status	Endemic	0.435838	0.742093	0.558209	Site.StatusEndemic	0.698823	117	114	fumarate reductase [EC:1.3.5.4] [RN:R02164]	Citrate cycle (TCA cycle, Krebs cycle)	Coral
K00247	Site.Status	Endemic	0.435838	0.742093	0.558209	Site.StatusEndemic	0.698823	117	114	frdD; fumarate reductase subunit D	Fumarate reductase, prokaryotes	Coral
K00247	Site.Status	Endemic	0.435838	0.742093	0.558209	Site.StatusEndemic	0.698823	117	114	fumarate reductase [EC:1.3.5.4] [RN:R02164]	Citrate cycle, second carbon oxidation, 2-oxoglutarate => oxaloacetate	Coral
K00247	Site.Status	Endemic	0.435838	0.742093	0.558209	Site.StatusEndemic	0.698823	117	114	succinate dehydrogenase / fumarate reductase [EC:1.3.5.1 1.3.5.4] [RN:R02164]	Reductive citrate cycle (Arnon-Buchanan cycle)	Coral
K00247	Site.Status	Epidemic	0.678771	0.751878	0.368637	Site.StatusEpidemic	0.534123	117	114	fumarate reductase [EC:1.3.5.4] [RN:R02164]	Citrate cycle (TCA cycle, Krebs cycle)	Coral
K00247	Site.Status	Epidemic	0.678771	0.751878	0.368637	Site.StatusEpidemic	0.534123	117	114	frdD; fumarate reductase subunit D	Fumarate reductase, prokaryotes	Coral
K00247	Site.Status	Epidemic	0.678771	0.751878	0.368637	Site.StatusEpidemic	0.534123	117	114	fumarate reductase [EC:1.3.5.4] [RN:R02164]	Citrate cycle, second carbon oxidation, 2-oxoglutarate => oxaloacetate	Coral
K00247	Site.Status	Epidemic	0.678771	0.751878	0.368637	Site.StatusEpidemic	0.534123	117	114	succinate dehydrogenase / fumarate reductase [EC:1.3.5.1 1.3.5.4] [RN:R02164]	Reductive citrate cycle (Arnon-Buchanan cycle)	Coral
K00247	Season	wet	0.668734	0.883456	0.45073	Seasonwet	0.60643	117	114	fumarate reductase [EC:1.3.5.4] [RN:R02164]	Citrate cycle (TCA cycle, Krebs cycle)	Coral
K00247	Season	wet	0.668734	0.883456	0.45073	Seasonwet	0.60643	117	114	frdD; fumarate reductase subunit D	Fumarate reductase, prokaryotes	Coral
K00247	Season	wet	0.668734	0.883456	0.45073	Seasonwet	0.60643	117	114	fumarate reductase [EC:1.3.5.4] [RN:R02164]	Citrate cycle, second carbon oxidation, 2-oxoglutarate => oxaloacetate	Coral
K00247	Season	wet	0.668734	0.883456	0.45073	Seasonwet	0.60643	117	114	succinate dehydrogenase / fumarate reductase [EC:1.3.5.1 1.3.5.4] [RN:R02164]	Reductive citrate cycle (Arnon-Buchanan cycle)	Coral
K00248	Site.Status	Epidemic	-0.0860472	0.309015	0.781185	Site.StatusEpidemic	0.86177	117	117	ACADS; butyryl-CoA dehydrogenase [EC:1.3.8.1] [RN:R04432]	Malonate semialdehyde pathway, propanoyl-CoA => acetyl-CoA	Coral
K00248	Season	wet	-0.0970339	0.351782	0.783184	Seasonwet	0.863239	117	117	ACADS; butyryl-CoA dehydrogenase [EC:1.3.8.1] [RN:R04432]	Malonate semialdehyde pathway, propanoyl-CoA => acetyl-CoA	Coral
K00248	Site.Status	Endemic	-0.850109	0.305372	0.00632594	Site.StatusEndemic	0.0361568	117	117	ACADS; butyryl-CoA dehydrogenase [EC:1.3.8.1] [RN:R04432]	Malonate semialdehyde pathway, propanoyl-CoA => acetyl-CoA	Coral
K00249	Site.Status	Endemic	-0.700787	0.272359	0.0114179	Site.StatusEndemic	0.0517892	117	117	acyl-CoA dehydrogenase [EC:1.3.8.7] [RN:R01279 R03990 R03857 R04754 R03777 R04751 R01175]	beta-Oxidation	Coral
K00249	Site.Status	Endemic	-0.700787	0.272359	0.0114179	Site.StatusEndemic	0.0517892	117	117	acyl-CoA dehydrogenase [EC:1.3.8.7] [RN:R04095]	Leucine degradation, leucine => acetoacetate + acetyl-CoA	Coral
K00249	Site.Status	Epidemic	-0.283089	0.275629	0.30665	Site.StatusEpidemic	0.477305	117	117	acyl-CoA dehydrogenase [EC:1.3.8.7] [RN:R01279 R03990 R03857 R04754 R03777 R04751 R01175]	beta-Oxidation	Coral
K00249	Site.Status	Epidemic	-0.283089	0.275629	0.30665	Site.StatusEpidemic	0.477305	117	117	acyl-CoA dehydrogenase [EC:1.3.8.7] [RN:R04095]	Leucine degradation, leucine => acetoacetate + acetyl-CoA	Coral
K00249	Season	wet	-0.523456	0.314559	0.0989182	Seasonwet	0.22365	117	117	acyl-CoA dehydrogenase [EC:1.3.8.7] [RN:R01279 R03990 R03857 R04754 R03777 R04751 R01175]	beta-Oxidation	Coral
K00249	Season	wet	-0.523456	0.314559	0.0989182	Seasonwet	0.22365	117	117	acyl-CoA dehydrogenase [EC:1.3.8.7] [RN:R04095]	Leucine degradation, leucine => acetoacetate + acetyl-CoA	Coral
K00252	Site.Status	Epidemic	-0.00854832	0.283786	0.976024	Site.StatusEpidemic	0.985212	117	117	glutaryl-CoA dehydrogenase [EC:1.3.8.6] [RN:R02488]	Lysine degradation, lysine => saccharopine => acetoacetyl-CoA	Coral
K00252	Season	wet	-0.46254	0.324027	0.156265	Seasonwet	0.301635	117	117	glutaryl-CoA dehydrogenase [EC:1.3.8.6] [RN:R02488]	Lysine degradation, lysine => saccharopine => acetoacetyl-CoA	Coral
K00252	Site.Status	Endemic	-0.664374	0.280415	0.0195782	Site.StatusEndemic	0.074237	117	117	glutaryl-CoA dehydrogenase [EC:1.3.8.6] [RN:R02488]	Lysine degradation, lysine => saccharopine => acetoacetyl-CoA	Coral
K00253	Season	wet	-0.370205	0.302494	0.223626	Seasonwet	0.379285	117	117	isovaleryl-CoA dehydrogenase [EC:1.3.99.10] [RN:R04095]	Leucine degradation, leucine => acetoacetate + acetyl-CoA	Coral
K00253	Site.Status	Epidemic	-0.184291	0.264618	0.48763	Site.StatusEpidemic	0.637539	117	117	isovaleryl-CoA dehydrogenase [EC:1.3.99.10] [RN:R04095]	Leucine degradation, leucine => acetoacetate + acetyl-CoA	Coral
K00253	Site.Status	Endemic	-0.546964	0.261466	0.038762	Site.StatusEndemic	0.116889	117	117	isovaleryl-CoA dehydrogenase [EC:1.3.99.10] [RN:R04095]	Leucine degradation, leucine => acetoacetate + acetyl-CoA	Coral
K00254	Site.Status	Endemic	-0.212188	0.254762	0.407597	Site.StatusEndemic	0.565758	117	117	dihydroorotate dehydrogenase [EC:1.3.5.2] [RN:R01868]	Uridine monophosphate biosynthesis, glutamine (+ PRPP) => UMP	Coral
K00254	Site.Status	Epidemic	0.191917	0.257912	0.45921	Site.StatusEpidemic	0.613059	117	117	dihydroorotate dehydrogenase [EC:1.3.5.2] [RN:R01868]	Uridine monophosphate biosynthesis, glutamine (+ PRPP) => UMP	Coral
K00254	Season	wet	-0.657166	0.296995	0.0319986	Seasonwet	0.101348	117	117	dihydroorotate dehydrogenase [EC:1.3.5.2] [RN:R01868]	Uridine monophosphate biosynthesis, glutamine (+ PRPP) => UMP	Coral
K00255	Season	wet	0.225685	1.43188	0.87508	Seasonwet	0.917939	117	85	long-chain-acyl-CoA dehydrogenase [EC:1.3.8.8] [RN:R01279 R03990 R03857 R04754 R03777 R04751 R01175]	beta-Oxidation	Coral
K00255	Site.Status	Endemic	-1.19557	1.21452	0.327105	Site.StatusEndemic	0.498799	117	85	long-chain-acyl-CoA dehydrogenase [EC:1.3.8.8] [RN:R01279 R03990 R03857 R04754 R03777 R04751 R01175]	beta-Oxidation	Coral
K00255	Site.Status	Epidemic	1.29237	1.23012	0.295771	Site.StatusEpidemic	0.464915	117	85	long-chain-acyl-CoA dehydrogenase [EC:1.3.8.8] [RN:R01279 R03990 R03857 R04754 R03777 R04751 R01175]	beta-Oxidation	Coral
K00261	Season	wet	-0.427696	0.318664	0.18412	Seasonwet	0.33674	117	117	glutamate dehydrogenase (NAD(P)+) [EC:1.4.1.3] [RN:R00248]	Methylaspartate cycle	Coral
K00261	Site.Status	Epidemic	0.157795	0.276673	0.569849	Site.StatusEpidemic	0.710002	117	117	glutamate dehydrogenase (NAD(P)+) [EC:1.4.1.3] [RN:R00248]	Methylaspartate cycle	Coral
K00261	Site.Status	Endemic	-0.87	0.27327	0.00198147	Site.StatusEndemic	0.016024	117	117	glutamate dehydrogenase (NAD(P)+) [EC:1.4.1.3] [RN:R00248]	Methylaspartate cycle	Coral
K00274	Site.Status	Epidemic	0.00384907	0.356399	0.991404	Site.StatusEpidemic	0.994982	117	117	monoamine oxidase [EC:1.4.3.4] [RN:R04025]	GABA biosynthesis, eukaryotes, putrescine => GABA	Coral
K00274	Site.Status	Endemic	-1.3104	0.351913	0.000321401	Site.StatusEndemic	0.00463878	117	117	monoamine oxidase [EC:1.4.3.4] [RN:R04025]	GABA biosynthesis, eukaryotes, putrescine => GABA	Coral
K00274	Season	wet	-2.10009	0.414058	2.19e-06	Seasonwet	9.3e-05	117	117	monoamine oxidase [EC:1.4.3.4] [RN:R04025]	GABA biosynthesis, eukaryotes, putrescine => GABA	Coral
K00275	Season	wet	-0.723117	0.308684	0.0209427	Seasonwet	0.0778993	117	117	pyridoxamine 5'-phosphate oxidase [EC:1.4.3.5] [RN:R00278]	Pyridoxal biosynthesis, erythrose-4P => pyridoxal-5P	Coral
K00275	Site.Status	Epidemic	0.137208	0.270253	0.612684	Site.StatusEpidemic	0.743723	117	117	pyridoxamine 5'-phosphate oxidase [EC:1.4.3.5] [RN:R00278]	Pyridoxal biosynthesis, erythrose-4P => pyridoxal-5P	Coral
K00275	Site.Status	Endemic	-0.456619	0.26704	0.0901133	Site.StatusEndemic	0.210332	117	117	pyridoxamine 5'-phosphate oxidase [EC:1.4.3.5] [RN:R00278]	Pyridoxal biosynthesis, erythrose-4P => pyridoxal-5P	Coral
K00278	Site.Status	Epidemic	0.0674652	0.256768	0.793237	Site.StatusEpidemic	0.869025	117	117	L-aspartate oxidase [EC:1.4.3.16] [RN:R00481]	NAD biosynthesis, aspartate => NAD	Coral
K00278	Site.Status	Endemic	-0.206952	0.253736	0.416484	Site.StatusEndemic	0.574245	117	117	L-aspartate oxidase [EC:1.4.3.16] [RN:R00481]	NAD biosynthesis, aspartate => NAD	Coral
K00278	Season	wet	-0.815142	0.292446	0.00624829	Seasonwet	0.035856	117	117	L-aspartate oxidase [EC:1.4.3.16] [RN:R00481]	NAD biosynthesis, aspartate => NAD	Coral
K00281	Site.Status	Epidemic	0.205994	0.279488	0.463236	Site.StatusEpidemic	0.617328	117	117	glycine cleavage system [RN:R01221]	Photorespiration	Coral
K00281	Site.Status	Endemic	-0.450884	0.276032	0.106218	Site.StatusEndemic	0.235087	117	117	glycine cleavage system [RN:R01221]	Photorespiration	Coral
K00281	Season	wet	-0.760984	0.323128	0.0221192	Seasonwet	0.0792867	117	117	glycine cleavage system [RN:R01221]	Photorespiration	Coral
K00286	Site.Status	Epidemic	-0.0654105	0.227496	0.774254	Site.StatusEpidemic	0.856691	117	117	pyrroline-5-carboxylate reductase [EC:1.5.1.2] [RN:R01251]	Proline biosynthesis, glutamate => proline	Coral
K00286	Season	wet	-0.713705	0.259419	0.0069353	Seasonwet	0.0386671	117	117	pyrroline-5-carboxylate reductase [EC:1.5.1.2] [RN:R01251]	Proline biosynthesis, glutamate => proline	Coral
K00286	Site.Status	Endemic	-0.363985	0.224802	0.108292	Site.StatusEndemic	0.238455	117	117	pyrroline-5-carboxylate reductase [EC:1.5.1.2] [RN:R01251]	Proline biosynthesis, glutamate => proline	Coral
K00287	Site.Status	Endemic	-0.424777	0.251844	0.0945137	Site.StatusEndemic	0.217041	117	117	dihydrofolate reductase [EC:1.5.1.3] [RN:R00936 R00939]	Tetrahydrofolate biosynthesis, GTP => THF	Coral
K00287	Site.Status	Endemic	-0.424777	0.251844	0.0945137	Site.StatusEndemic	0.217041	117	117	dihydrofolate reductase [EC:1.5.1.3] [RN:R00936 R00939]	Tetrahydrofolate biosynthesis, mediated by ribA and trpF, GTP => THF	Coral
K00287	Site.Status	Epidemic	-0.226191	0.254864	0.376757	Site.StatusEpidemic	0.542722	117	117	dihydrofolate reductase [EC:1.5.1.3] [RN:R00936 R00939]	Tetrahydrofolate biosynthesis, GTP => THF	Coral
K00287	Site.Status	Epidemic	-0.226191	0.254864	0.376757	Site.StatusEpidemic	0.542722	117	117	dihydrofolate reductase [EC:1.5.1.3] [RN:R00936 R00939]	Tetrahydrofolate biosynthesis, mediated by ribA and trpF, GTP => THF	Coral
K00287	Season	wet	-0.819293	0.29075	0.00572558	Seasonwet	0.033517	117	117	dihydrofolate reductase [EC:1.5.1.3] [RN:R00936 R00939]	Tetrahydrofolate biosynthesis, GTP => THF	Coral
K00287	Season	wet	-0.819293	0.29075	0.00572558	Seasonwet	0.033517	117	117	dihydrofolate reductase [EC:1.5.1.3] [RN:R00936 R00939]	Tetrahydrofolate biosynthesis, mediated by ribA and trpF, GTP => THF	Coral
K00288	Site.Status	Endemic	-0.676544	0.632952	0.287406	Site.StatusEndemic	0.456088	117	32	methylenetetrahydrofolate dehydrogenase (NADP+) / methenyltetrahydrofolate cyclohydrolase / formyltetrahydrofolate synthetase [EC:1.5.1.5 3.5.4.9 6.3.4.3] [RN:R01220 R01655 R00943]	C1-unit interconversion, eukaryotes	Coral
K00288	Season	wet	1.09345	0.711376	0.127066	Seasonwet	0.266145	117	32	methylenetetrahydrofolate dehydrogenase (NADP+) / methenyltetrahydrofolate cyclohydrolase / formyltetrahydrofolate synthetase [EC:1.5.1.5 3.5.4.9 6.3.4.3] [RN:R01220 R01655 R00943]	C1-unit interconversion, eukaryotes	Coral
K00288	Site.Status	Epidemic	0.7355	0.640051	0.252929	Site.StatusEpidemic	0.415851	117	32	methylenetetrahydrofolate dehydrogenase (NADP+) / methenyltetrahydrofolate cyclohydrolase / formyltetrahydrofolate synthetase [EC:1.5.1.5 3.5.4.9 6.3.4.3] [RN:R01220 R01655 R00943]	C1-unit interconversion, eukaryotes	Coral
K00290	Site.Status	Epidemic	0.531952	0.354273	0.136064	Site.StatusEpidemic	0.27915	117	117	saccharopine dehydrogenase [EC:1.5.1.7] [RN:R00715]	Lysine degradation, lysine => saccharopine => acetoacetyl-CoA	Coral
K00290	Site.Status	Epidemic	0.531952	0.354273	0.136064	Site.StatusEpidemic	0.27915	117	117	saccharopine dehydrogenase, L-lysine forming [EC:1.5.1.7] [RN:R00715]	Lysine biosynthesis, AAA pathway, 2-oxoglutarate => 2-aminoadipate => lysine	Coral
K00290	Site.Status	Endemic	-0.861654	0.350147	0.0154066	Site.StatusEndemic	0.0641153	117	117	saccharopine dehydrogenase [EC:1.5.1.7] [RN:R00715]	Lysine degradation, lysine => saccharopine => acetoacetyl-CoA	Coral
K00290	Site.Status	Endemic	-0.861654	0.350147	0.0154066	Site.StatusEndemic	0.0641153	117	117	saccharopine dehydrogenase, L-lysine forming [EC:1.5.1.7] [RN:R00715]	Lysine biosynthesis, AAA pathway, 2-oxoglutarate => 2-aminoadipate => lysine	Coral
K00290	Season	wet	-0.409284	0.40129	0.309947	Seasonwet	0.481069	117	117	saccharopine dehydrogenase [EC:1.5.1.7] [RN:R00715]	Lysine degradation, lysine => saccharopine => acetoacetyl-CoA	Coral
K00290	Season	wet	-0.409284	0.40129	0.309947	Seasonwet	0.481069	117	117	saccharopine dehydrogenase, L-lysine forming [EC:1.5.1.7] [RN:R00715]	Lysine biosynthesis, AAA pathway, 2-oxoglutarate => 2-aminoadipate => lysine	Coral
K00293	Site.Status	Epidemic	-0.440762	0.445226	0.324871	Site.StatusEpidemic	0.496663	117	117	saccharopine dehydrogenase (NADP+, L-glutamate forming) [EC:1.5.1.10] [RN:R02315]	Lysine biosynthesis, AAA pathway, 2-oxoglutarate => 2-aminoadipate => lysine	Coral
K00293	Site.Status	Epidemic	-0.440762	0.445226	0.324871	Site.StatusEpidemic	0.496663	117	117	saccharopine dehydrogenase [EC:1.5.1.10] [RN:R02315]	Lysine degradation, lysine => saccharopine => acetoacetyl-CoA	Coral
K00293	Site.Status	Endemic	-1.08136	0.439631	0.0158195	Site.StatusEndemic	0.0651531	117	117	saccharopine dehydrogenase (NADP+, L-glutamate forming) [EC:1.5.1.10] [RN:R02315]	Lysine biosynthesis, AAA pathway, 2-oxoglutarate => 2-aminoadipate => lysine	Coral
K00293	Site.Status	Endemic	-1.08136	0.439631	0.0158195	Site.StatusEndemic	0.0651531	117	117	saccharopine dehydrogenase [EC:1.5.1.10] [RN:R02315]	Lysine degradation, lysine => saccharopine => acetoacetyl-CoA	Coral
K00293	Season	wet	-1.38126	0.517513	0.00953744	Seasonwet	0.0487682	117	117	saccharopine dehydrogenase (NADP+, L-glutamate forming) [EC:1.5.1.10] [RN:R02315]	Lysine biosynthesis, AAA pathway, 2-oxoglutarate => 2-aminoadipate => lysine	Coral
K00293	Season	wet	-1.38126	0.517513	0.00953744	Seasonwet	0.0487682	117	117	saccharopine dehydrogenase [EC:1.5.1.10] [RN:R02315]	Lysine degradation, lysine => saccharopine => acetoacetyl-CoA	Coral
K00297	Site.Status	Endemic	-0.468243	0.242514	0.0560909	Site.StatusEndemic	0.152065	117	117	methylenetetrahydrofolate reductase (NADPH) [EC:1.5.1.20] [RN:R07168]	Reductive acetyl-CoA pathway (Wood-Ljungdahl pathway)	Coral
K00297	Season	wet	-0.861445	0.279814	0.0026195	Seasonwet	0.0194304	117	117	methylenetetrahydrofolate reductase (NADPH) [EC:1.5.1.20] [RN:R07168]	Reductive acetyl-CoA pathway (Wood-Ljungdahl pathway)	Coral
K00297	Site.Status	Epidemic	-0.0836219	0.245419	0.733958	Site.StatusEpidemic	0.834124	117	117	methylenetetrahydrofolate reductase (NADPH) [EC:1.5.1.20] [RN:R07168]	Reductive acetyl-CoA pathway (Wood-Ljungdahl pathway)	Coral
K00320	Site.Status	Epidemic	0.7355	0.640051	0.252929	Site.StatusEpidemic	0.415851	117	32	coenzyme F420-dependent N5,N10-methenyltetrahydromethanopterin reductase [EC:1.5.99.11] [RN:R04464]	Methanogenesis, CO2 => methane	Coral
K00320	Site.Status	Endemic	-0.676544	0.632952	0.287406	Site.StatusEndemic	0.456088	117	32	coenzyme F420-dependent N5,N10-methenyltetrahydromethanopterin reductase [EC:1.5.99.11] [RN:R04464]	Methanogenesis, CO2 => methane	Coral
K00320	Season	wet	1.09345	0.711376	0.127066	Seasonwet	0.266145	117	32	coenzyme F420-dependent N5,N10-methenyltetrahydromethanopterin reductase [EC:1.5.99.11] [RN:R04464]	Methanogenesis, CO2 => methane	Coral
K00330	Site.Status	Endemic	-0.305679	0.291197	0.296144	Site.StatusEndemic	0.465422	117	117	nuoA; NADH-quinone oxidoreductase subunit A [EC:7.1.1.2]	NADH:quinone oxidoreductase, prokaryotes	Coral
K00330	Season	wet	-0.775537	0.335188	0.0225069	Seasonwet	0.0802316	117	117	nuoA; NADH-quinone oxidoreductase subunit A [EC:7.1.1.2]	NADH:quinone oxidoreductase, prokaryotes	Coral
K00330	Site.Status	Epidemic	-0.0980499	0.294666	0.739957	Site.StatusEpidemic	0.837691	117	117	nuoA; NADH-quinone oxidoreductase subunit A [EC:7.1.1.2]	NADH:quinone oxidoreductase, prokaryotes	Coral
K00331	Season	wet	-0.80069	0.332758	0.0177537	Seasonwet	0.06957	117	117	nuoB; NADH-quinone oxidoreductase subunit B [EC:7.1.1.2]	NADH:quinone oxidoreductase, prokaryotes	Coral
K00331	Site.Status	Endemic	-0.313869	0.289176	0.280122	Site.StatusEndemic	0.447796	117	117	nuoB; NADH-quinone oxidoreductase subunit B [EC:7.1.1.2]	NADH:quinone oxidoreductase, prokaryotes	Coral
K00331	Site.Status	Epidemic	-0.105591	0.292617	0.718904	Site.StatusEpidemic	0.822103	117	117	nuoB; NADH-quinone oxidoreductase subunit B [EC:7.1.1.2]	NADH:quinone oxidoreductase, prokaryotes	Coral
K00332	Site.Status	Epidemic	-0.0319914	0.310387	0.918096	Site.StatusEpidemic	0.947487	117	117	nuoC; NADH-quinone oxidoreductase subunit C [EC:7.1.1.2]	NADH:quinone oxidoreductase, prokaryotes	Coral
K00332	Site.Status	Endemic	-0.208505	0.306723	0.498074	Site.StatusEndemic	0.646788	117	117	nuoC; NADH-quinone oxidoreductase subunit C [EC:7.1.1.2]	NADH:quinone oxidoreductase, prokaryotes	Coral
K00332	Season	wet	-0.754835	0.353515	0.0349305	Seasonwet	0.107974	117	117	nuoC; NADH-quinone oxidoreductase subunit C [EC:7.1.1.2]	NADH:quinone oxidoreductase, prokaryotes	Coral
K00333	Site.Status	Epidemic	-0.0268951	0.309874	0.930994	Site.StatusEpidemic	0.957563	117	117	nuoD; NADH-quinone oxidoreductase subunit D [EC:7.1.1.2]	NADH:quinone oxidoreductase, prokaryotes	Coral
K00333	Site.Status	Endemic	-0.215752	0.306215	0.482567	Site.StatusEndemic	0.633127	117	117	nuoD; NADH-quinone oxidoreductase subunit D [EC:7.1.1.2]	NADH:quinone oxidoreductase, prokaryotes	Coral
K00333	Season	wet	-0.745444	0.35298	0.0369321	Seasonwet	0.112865	117	117	nuoD; NADH-quinone oxidoreductase subunit D [EC:7.1.1.2]	NADH:quinone oxidoreductase, prokaryotes	Coral
K00334	Site.Status	Endemic	-0.27633	0.274588	0.316468	Site.StatusEndemic	0.48891	117	117	nuoE; NADH-quinone oxidoreductase subunit E [EC:7.1.1.2]	NADH:quinone oxidoreductase, prokaryotes	Coral
K00334	Site.Status	Epidemic	-0.112363	0.277876	0.686732	Site.StatusEpidemic	0.796498	117	117	nuoE; NADH-quinone oxidoreductase subunit E [EC:7.1.1.2]	NADH:quinone oxidoreductase, prokaryotes	Coral
K00334	Season	wet	-0.750869	0.316791	0.019499	Seasonwet	0.0740422	117	117	nuoE; NADH-quinone oxidoreductase subunit E [EC:7.1.1.2]	NADH:quinone oxidoreductase, prokaryotes	Coral
K00335	Site.Status	Endemic	-0.171936	0.270348	0.526113	Site.StatusEndemic	0.670066	117	117	nuoF; NADH-quinone oxidoreductase subunit F [EC:7.1.1.2]	NADH:quinone oxidoreductase, prokaryotes	Coral
K00335	Season	wet	-0.829612	0.311374	0.00885394	Seasonwet	0.0459926	117	117	nuoF; NADH-quinone oxidoreductase subunit F [EC:7.1.1.2]	NADH:quinone oxidoreductase, prokaryotes	Coral
K00335	Site.Status	Epidemic	0.00165028	0.273573	0.995198	Site.StatusEpidemic	0.997005	117	117	nuoF; NADH-quinone oxidoreductase subunit F [EC:7.1.1.2]	NADH:quinone oxidoreductase, prokaryotes	Coral
K00336	Site.Status	Endemic	-0.161837	0.28103	0.565883	Site.StatusEndemic	0.706803	117	117	nuoG; NADH-quinone oxidoreductase subunit G [EC:7.1.1.2]	NADH:quinone oxidoreductase, prokaryotes	Coral
K00336	Site.Status	Epidemic	-0.0819267	0.284391	0.773831	Site.StatusEpidemic	0.856528	117	117	nuoG; NADH-quinone oxidoreductase subunit G [EC:7.1.1.2]	NADH:quinone oxidoreductase, prokaryotes	Coral
K00336	Season	wet	-0.635644	0.324059	0.0523157	Seasonwet	0.144758	117	117	nuoG; NADH-quinone oxidoreductase subunit G [EC:7.1.1.2]	NADH:quinone oxidoreductase, prokaryotes	Coral
K00337	Season	wet	-0.775504	0.334994	0.0224372	Seasonwet	0.0800751	117	117	nuoH; NADH-quinone oxidoreductase subunit H [EC:7.1.1.2]	NADH:quinone oxidoreductase, prokaryotes	Coral
K00337	Site.Status	Endemic	-0.304254	0.29099	0.29805	Site.StatusEndemic	0.467589	117	117	nuoH; NADH-quinone oxidoreductase subunit H [EC:7.1.1.2]	NADH:quinone oxidoreductase, prokaryotes	Coral
K00337	Site.Status	Epidemic	-0.104796	0.294457	0.7226	Site.StatusEpidemic	0.825063	117	117	nuoH; NADH-quinone oxidoreductase subunit H [EC:7.1.1.2]	NADH:quinone oxidoreductase, prokaryotes	Coral
K00338	Site.Status	Epidemic	-0.0308538	0.301844	0.91877	Site.StatusEpidemic	0.947921	117	117	nuoI; NADH-quinone oxidoreductase subunit I [EC:7.1.1.2]	NADH:quinone oxidoreductase, prokaryotes	Coral
K00338	Season	wet	-0.704993	0.343607	0.0425322	Seasonwet	0.125178	117	117	nuoI; NADH-quinone oxidoreductase subunit I [EC:7.1.1.2]	NADH:quinone oxidoreductase, prokaryotes	Coral
K00338	Site.Status	Endemic	-0.227588	0.298285	0.447107	Site.StatusEndemic	0.602731	117	117	nuoI; NADH-quinone oxidoreductase subunit I [EC:7.1.1.2]	NADH:quinone oxidoreductase, prokaryotes	Coral
K00339	Site.Status	Epidemic	-0.062258	0.29677	0.834224	Site.StatusEpidemic	0.890402	117	117	nuoJ; NADH-quinone oxidoreductase subunit J [EC:7.1.1.2]	NADH:quinone oxidoreductase, prokaryotes	Coral
K00339	Season	wet	-0.737977	0.337671	0.0309368	Seasonwet	0.0988544	117	117	nuoJ; NADH-quinone oxidoreductase subunit J [EC:7.1.1.2]	NADH:quinone oxidoreductase, prokaryotes	Coral
K00339	Site.Status	Endemic	-0.267656	0.293275	0.363426	Site.StatusEndemic	0.528752	117	117	nuoJ; NADH-quinone oxidoreductase subunit J [EC:7.1.1.2]	NADH:quinone oxidoreductase, prokaryotes	Coral
K00340	Site.Status	Endemic	-0.269455	0.294567	0.362327	Site.StatusEndemic	0.527523	117	117	nuoK; NADH-quinone oxidoreductase subunit K [EC:7.1.1.2]	NADH:quinone oxidoreductase, prokaryotes	Coral
K00340	Season	wet	-0.747992	0.339229	0.0295025	Seasonwet	0.095272	117	117	nuoK; NADH-quinone oxidoreductase subunit K [EC:7.1.1.2]	NADH:quinone oxidoreductase, prokaryotes	Coral
K00340	Site.Status	Epidemic	-0.0945439	0.29808	0.751711	Site.StatusEpidemic	0.842454	117	117	nuoK; NADH-quinone oxidoreductase subunit K [EC:7.1.1.2]	NADH:quinone oxidoreductase, prokaryotes	Coral
K00341	Site.Status	Endemic	-0.324466	0.28974	0.265219	Site.StatusEndemic	0.42935	117	117	nuoL; NADH-quinone oxidoreductase subunit L [EC:7.1.1.2]	NADH:quinone oxidoreductase, prokaryotes	Coral
K00341	Site.Status	Epidemic	-0.127986	0.293193	0.663313	Site.StatusEpidemic	0.777426	117	117	nuoL; NADH-quinone oxidoreductase subunit L [EC:7.1.1.2]	NADH:quinone oxidoreductase, prokaryotes	Coral
K00341	Season	wet	-0.811374	0.333598	0.016593	Seasonwet	0.0663469	117	117	nuoL; NADH-quinone oxidoreductase subunit L [EC:7.1.1.2]	NADH:quinone oxidoreductase, prokaryotes	Coral
K00342	Site.Status	Endemic	-0.3129	0.290347	0.283542	Site.StatusEndemic	0.451829	117	117	nuoM; NADH-quinone oxidoreductase subunit M [EC:7.1.1.2]	NADH:quinone oxidoreductase, prokaryotes	Coral
K00342	Site.Status	Epidemic	-0.101719	0.293812	0.729852	Site.StatusEpidemic	0.830739	117	117	nuoM; NADH-quinone oxidoreductase subunit M [EC:7.1.1.2]	NADH:quinone oxidoreductase, prokaryotes	Coral
K00342	Season	wet	-0.812706	0.334469	0.016698	Seasonwet	0.0666566	117	117	nuoM; NADH-quinone oxidoreductase subunit M [EC:7.1.1.2]	NADH:quinone oxidoreductase, prokaryotes	Coral
K00343	Site.Status	Epidemic	-0.102561	0.298556	0.731863	Site.StatusEpidemic	0.832558	117	117	nuoN; NADH-quinone oxidoreductase subunit N [EC:7.1.1.2]	NADH:quinone oxidoreductase, prokaryotes	Coral
K00343	Site.Status	Endemic	-0.271129	0.295033	0.360122	Site.StatusEndemic	0.526681	117	117	nuoN; NADH-quinone oxidoreductase subunit N [EC:7.1.1.2]	NADH:quinone oxidoreductase, prokaryotes	Coral
K00343	Season	wet	-0.808495	0.339987	0.0191055	Seasonwet	0.0730093	117	117	nuoN; NADH-quinone oxidoreductase subunit N [EC:7.1.1.2]	NADH:quinone oxidoreductase, prokaryotes	Coral
K00362	Season	wet	-0.671453	0.445754	0.134775	Seasonwet	0.27758	117	117	respiratory nitrite reductase [EC:1.7.1.15] [RN:R00787]	Dissimilatory nitrate reduction, nitrate => ammonia	Coral
K00362	Site.Status	Epidemic	-0.709738	0.393657	0.0741127	Site.StatusEpidemic	0.184077	117	117	respiratory nitrite reductase [EC:1.7.1.15] [RN:R00787]	Dissimilatory nitrate reduction, nitrate => ammonia	Coral
K00362	Site.Status	Endemic	-0.0057068	0.389076	0.988324	Site.StatusEndemic	0.992774	117	117	respiratory nitrite reductase [EC:1.7.1.15] [RN:R00787]	Dissimilatory nitrate reduction, nitrate => ammonia	Coral
K00363	Site.Status	Endemic	-0.120497	0.321956	0.708909	Site.StatusEndemic	0.814687	117	117	respiratory nitrite reductase [EC:1.7.1.15] [RN:R00787]	Dissimilatory nitrate reduction, nitrate => ammonia	Coral
K00363	Site.Status	Epidemic	-0.36988	0.326155	0.259171	Site.StatusEpidemic	0.422312	117	117	respiratory nitrite reductase [EC:1.7.1.15] [RN:R00787]	Dissimilatory nitrate reduction, nitrate => ammonia	Coral
K00363	Season	wet	-0.37815	0.381691	0.324	Seasonwet	0.496185	117	117	respiratory nitrite reductase [EC:1.7.1.15] [RN:R00787]	Dissimilatory nitrate reduction, nitrate => ammonia	Coral
K00365	Site.Status	Epidemic	2.75156	1.32033	0.0394721	Site.StatusEpidemic	0.118304	117	88	urate oxidase [EC:1.7.3.3] [RN:R02106]	Purine degradation, xanthine => urea	Coral
K00365	Site.Status	Endemic	0.217143	1.30321	0.867973	Site.StatusEndemic	0.913295	117	88	urate oxidase [EC:1.7.3.3] [RN:R02106]	Purine degradation, xanthine => urea	Coral
K00365	Season	wet	3.27205	1.54891	0.03692	Seasonwet	0.112865	117	88	urate oxidase [EC:1.7.3.3] [RN:R02106]	Purine degradation, xanthine => urea	Coral
K00366	Site.Status	Epidemic	0.47566	0.339557	0.164294	Site.StatusEpidemic	0.312951	117	117	assimilatory nitrite reductase [EC:1.7.7.1] [RN:R00790]	Assimilatory nitrate reduction, nitrate => ammonia	Coral
K00366	Site.Status	Endemic	-0.815231	0.335244	0.0167576	Site.StatusEndemic	0.0668189	117	117	assimilatory nitrite reductase [EC:1.7.7.1] [RN:R00790]	Assimilatory nitrate reduction, nitrate => ammonia	Coral
K00366	Season	wet	-1.99081	0.395841	2.52e-06	Seasonwet	0.000105601	117	117	assimilatory nitrite reductase [EC:1.7.7.1] [RN:R00790]	Assimilatory nitrate reduction, nitrate => ammonia	Coral
K00367	Site.Status	Endemic	-0.8589	0.353996	0.0169021	Site.StatusEndemic	0.067251	117	117	assimilatory nitrate reductase [EC:1.7.7.2] [RN:R00791]	Assimilatory nitrate reduction, nitrate => ammonia	Coral
K00367	Site.Status	Epidemic	0.53797	0.35863	0.136503	Site.StatusEpidemic	0.279686	117	117	assimilatory nitrate reductase [EC:1.7.7.2] [RN:R00791]	Assimilatory nitrate reduction, nitrate => ammonia	Coral
K00367	Season	wet	-3.01565	0.420435	1.08e-10	Seasonwet	1.27e-08	117	117	assimilatory nitrate reductase [EC:1.7.7.2] [RN:R00791]	Assimilatory nitrate reduction, nitrate => ammonia	Coral
K00368	Site.Status	Epidemic	-1.72617	0.529237	0.00149368	Site.StatusEpidemic	0.0131592	117	117	nitrite reductase (NO-forming) [EC:1.7.2.1] [RN:R00783 R00785]	Denitrification, nitrate => nitrogen	Coral
K00368	Site.Status	Endemic	-1.66366	0.522429	0.00190728	Site.StatusEndemic	0.0156928	117	117	nitrite reductase (NO-forming) [EC:1.7.2.1] [RN:R00783 R00785]	Denitrification, nitrate => nitrogen	Coral
K00368	Season	wet	-3.30353	0.619107	6.17e-07	Seasonwet	2.94e-05	117	117	nitrite reductase (NO-forming) [EC:1.7.2.1] [RN:R00783 R00785]	Denitrification, nitrate => nitrogen	Coral
K00370	Season	wet	2.06242	0.685498	0.00324237	Seasonwet	0.0227295	117	115	nitrate reductase 1 [EC:1.7.99.-] [RN:R00798]	Denitrification, nitrate => nitrogen	Coral
K00370	Season	wet	2.06242	0.685498	0.00324237	Seasonwet	0.0227295	117	115	respiratory nitrate reductase 1 [EC:1.7.99.-] [RN:R00798]	Dissimilatory nitrate reduction, nitrate => ammonia	Coral
K00370	Season	wet	2.06242	0.685498	0.00324237	Seasonwet	0.0227295	117	115	nitrite oxidoreductase [EC:1.7.99.4] [RN:R00798]	Complete nitrification, comammox, ammonia => nitrite => nitrate	Coral
K00370	Site.Status	Epidemic	2.02371	0.602314	0.00107247	Site.StatusEpidemic	0.0103971	117	115	nitrate reductase 1 [EC:1.7.99.-] [RN:R00798]	Denitrification, nitrate => nitrogen	Coral
K00370	Site.Status	Epidemic	2.02371	0.602314	0.00107247	Site.StatusEpidemic	0.0103971	117	115	respiratory nitrate reductase 1 [EC:1.7.99.-] [RN:R00798]	Dissimilatory nitrate reduction, nitrate => ammonia	Coral
K00370	Site.Status	Epidemic	2.02371	0.602314	0.00107247	Site.StatusEpidemic	0.0103971	117	115	nitrite oxidoreductase [EC:1.7.99.4] [RN:R00798]	Complete nitrification, comammox, ammonia => nitrite => nitrate	Coral
K00370	Site.Status	Endemic	1.87673	0.595216	0.00208338	Site.StatusEndemic	0.0161077	117	115	nitrate reductase 1 [EC:1.7.99.-] [RN:R00798]	Denitrification, nitrate => nitrogen	Coral
K00370	Site.Status	Endemic	1.87673	0.595216	0.00208338	Site.StatusEndemic	0.0161077	117	115	respiratory nitrate reductase 1 [EC:1.7.99.-] [RN:R00798]	Dissimilatory nitrate reduction, nitrate => ammonia	Coral
K00370	Site.Status	Endemic	1.87673	0.595216	0.00208338	Site.StatusEndemic	0.0161077	117	115	nitrite oxidoreductase [EC:1.7.99.4] [RN:R00798]	Complete nitrification, comammox, ammonia => nitrite => nitrate	Coral
K00371	Site.Status	Endemic	1.13765	0.543875	0.0387621	Site.StatusEndemic	0.116889	117	116	nitrite oxidoreductase [EC:1.7.99.4] [RN:R00798]	Complete nitrification, comammox, ammonia => nitrite => nitrate	Coral
K00371	Site.Status	Endemic	1.13765	0.543875	0.0387621	Site.StatusEndemic	0.116889	117	116	nitrate reductase 1 [EC:1.7.99.-] [RN:R00798]	Denitrification, nitrate => nitrogen	Coral
K00371	Site.Status	Endemic	1.13765	0.543875	0.0387621	Site.StatusEndemic	0.116889	117	116	respiratory nitrate reductase 1 [EC:1.7.99.-] [RN:R00798]	Dissimilatory nitrate reduction, nitrate => ammonia	Coral
K00371	Season	wet	1.4334	0.626023	0.0239124	Seasonwet	0.0835792	117	116	nitrite oxidoreductase [EC:1.7.99.4] [RN:R00798]	Complete nitrification, comammox, ammonia => nitrite => nitrate	Coral
K00371	Season	wet	1.4334	0.626023	0.0239124	Seasonwet	0.0835792	117	116	nitrate reductase 1 [EC:1.7.99.-] [RN:R00798]	Denitrification, nitrate => nitrogen	Coral
K00371	Season	wet	1.4334	0.626023	0.0239124	Seasonwet	0.0835792	117	116	respiratory nitrate reductase 1 [EC:1.7.99.-] [RN:R00798]	Dissimilatory nitrate reduction, nitrate => ammonia	Coral
K00371	Site.Status	Epidemic	1.37323	0.550353	0.0140728	Site.StatusEpidemic	0.0603079	117	116	nitrite oxidoreductase [EC:1.7.99.4] [RN:R00798]	Complete nitrification, comammox, ammonia => nitrite => nitrate	Coral
K00371	Site.Status	Epidemic	1.37323	0.550353	0.0140728	Site.StatusEpidemic	0.0603079	117	116	nitrate reductase 1 [EC:1.7.99.-] [RN:R00798]	Denitrification, nitrate => nitrogen	Coral
K00371	Site.Status	Epidemic	1.37323	0.550353	0.0140728	Site.StatusEpidemic	0.0603079	117	116	respiratory nitrate reductase 1 [EC:1.7.99.-] [RN:R00798]	Dissimilatory nitrate reduction, nitrate => ammonia	Coral
K00372	Site.Status	Epidemic	-0.384808	0.355634	0.281545	Site.StatusEpidemic	0.449454	117	117	assimilatory nitrate reductase [EC:1.7.99.-] [RN:R00798]	Assimilatory nitrate reduction, nitrate => ammonia	Coral
K00372	Season	wet	-0.364777	0.41599	0.382471	Seasonwet	0.548156	117	117	assimilatory nitrate reductase [EC:1.7.99.-] [RN:R00798]	Assimilatory nitrate reduction, nitrate => ammonia	Coral
K00372	Site.Status	Endemic	-0.0394038	0.351062	0.910831	Site.StatusEndemic	0.942391	117	117	assimilatory nitrate reductase [EC:1.7.99.-] [RN:R00798]	Assimilatory nitrate reduction, nitrate => ammonia	Coral
K00374	Season	wet	1.31794	0.620449	0.0358632	Seasonwet	0.110179	117	116	nitrate reductase 1 [EC:1.7.99.-] [RN:R00798]	Denitrification, nitrate => nitrogen	Coral
K00374	Season	wet	1.31794	0.620449	0.0358632	Seasonwet	0.110179	117	116	respiratory nitrate reductase 1 [EC:1.7.99.-] [RN:R00798]	Dissimilatory nitrate reduction, nitrate => ammonia	Coral
K00374	Site.Status	Epidemic	1.0105	0.544834	0.0663211	Site.StatusEpidemic	0.170238	117	116	nitrate reductase 1 [EC:1.7.99.-] [RN:R00798]	Denitrification, nitrate => nitrogen	Coral
K00374	Site.Status	Epidemic	1.0105	0.544834	0.0663211	Site.StatusEpidemic	0.170238	117	116	respiratory nitrate reductase 1 [EC:1.7.99.-] [RN:R00798]	Dissimilatory nitrate reduction, nitrate => ammonia	Coral
K00374	Site.Status	Endemic	0.837108	0.538404	0.122873	Site.StatusEndemic	0.260702	117	116	nitrate reductase 1 [EC:1.7.99.-] [RN:R00798]	Denitrification, nitrate => nitrogen	Coral
K00374	Site.Status	Endemic	0.837108	0.538404	0.122873	Site.StatusEndemic	0.260702	117	116	respiratory nitrate reductase 1 [EC:1.7.99.-] [RN:R00798]	Dissimilatory nitrate reduction, nitrate => ammonia	Coral
K00376	Site.Status	Epidemic	-0.946587	0.64224	0.143521	Site.StatusEpidemic	0.28898	117	116	nitrous-oxide reductase [EC:1.7.2.4] [RN:R02804]	Denitrification, nitrate => nitrogen	Coral
K00376	Site.Status	Endemic	-2.44115	0.634079	0.000203581	Site.StatusEndemic	0.00327859	117	116	nitrous-oxide reductase [EC:1.7.2.4] [RN:R02804]	Denitrification, nitrate => nitrogen	Coral
K00376	Season	wet	-0.731262	0.748613	0.331179	Seasonwet	0.502717	117	116	nitrous-oxide reductase [EC:1.7.2.4] [RN:R02804]	Denitrification, nitrate => nitrogen	Coral
K00380	Season	wet	-1.2582	0.495669	0.0125241	Seasonwet	0.0554392	117	117	sulfite reductase (NADPH) [EC:1.8.1.2] [RN:R00858]	Assimilatory sulfate reduction, sulfate => H2S	Coral
K00380	Site.Status	Endemic	-0.591303	0.429296	0.171203	Site.StatusEndemic	0.321544	117	117	sulfite reductase (NADPH) [EC:1.8.1.2] [RN:R00858]	Assimilatory sulfate reduction, sulfate => H2S	Coral
K00380	Site.Status	Epidemic	0.101795	0.434447	0.815181	Site.StatusEpidemic	0.881048	117	117	sulfite reductase (NADPH) [EC:1.8.1.2] [RN:R00858]	Assimilatory sulfate reduction, sulfate => H2S	Coral
K00381	Season	wet	-0.573225	0.38098	0.139875	Seasonwet	0.284095	117	117	sulfite reductase (NADPH) [EC:1.8.1.2] [RN:R00858]	Assimilatory sulfate reduction, sulfate => H2S	Coral
K00381	Site.Status	Epidemic	-0.108718	0.333151	0.745131	Site.StatusEpidemic	0.837691	117	117	sulfite reductase (NADPH) [EC:1.8.1.2] [RN:R00858]	Assimilatory sulfate reduction, sulfate => H2S	Coral
K00381	Site.Status	Endemic	-0.338495	0.329143	0.307178	Site.StatusEndemic	0.477807	117	117	sulfite reductase (NADPH) [EC:1.8.1.2] [RN:R00858]	Assimilatory sulfate reduction, sulfate => H2S	Coral
K00382	Site.Status	Endemic	-0.322533	0.247421	0.195097	Site.StatusEndemic	0.346974	117	117	pyruvate dehydrogenase complex [EC:1.2.4.1 2.3.1.12 1.8.1.4] [RN:R00209]	Pyruvate oxidation, pyruvate => acetyl-CoA	Coral
K00382	Site.Status	Endemic	-0.322533	0.247421	0.195097	Site.StatusEndemic	0.346974	117	117	glycine cleavage system [RN:R01221]	Photorespiration	Coral
K00382	Site.Status	Endemic	-0.322533	0.247421	0.195097	Site.StatusEndemic	0.346974	117	117	dihydrolipoamide dehydrogenase [EC:1.8.1.4] [RN:R07618]	Leucine degradation, leucine => acetoacetate + acetyl-CoA	Coral
K00382	Site.Status	Endemic	-0.322533	0.247421	0.195097	Site.StatusEndemic	0.346974	117	117	dihydrolipoamide dehydrogenase [EC:1.8.1.4] [RN:R01933]	Lysine degradation, lysine => saccharopine => acetoacetyl-CoA	Coral
K00382	Site.Status	Endemic	-0.322533	0.247421	0.195097	Site.StatusEndemic	0.346974	117	117	2-oxoglutarate dehydrogenase complex [EC:1.2.4.2 2.3.1.61 1.8.1.4] [RN:R00621 R03316 R02570 R07618]	Citrate cycle (TCA cycle, Krebs cycle)	Coral
K00382	Site.Status	Endemic	-0.322533	0.247421	0.195097	Site.StatusEndemic	0.346974	117	117	2-oxoglutarate dehydrogenase [EC:1.2.4.2 2.3.1.61 1.8.1.4] [RN:R00621 R03316 R02570 R07618]	Citrate cycle, second carbon oxidation, 2-oxoglutarate => oxaloacetate	Coral
K00382	Site.Status	Epidemic	-0.109861	0.25037	0.661671	Site.StatusEpidemic	0.775891	117	117	pyruvate dehydrogenase complex [EC:1.2.4.1 2.3.1.12 1.8.1.4] [RN:R00209]	Pyruvate oxidation, pyruvate => acetyl-CoA	Coral
K00382	Site.Status	Epidemic	-0.109861	0.25037	0.661671	Site.StatusEpidemic	0.775891	117	117	glycine cleavage system [RN:R01221]	Photorespiration	Coral
K00382	Site.Status	Epidemic	-0.109861	0.25037	0.661671	Site.StatusEpidemic	0.775891	117	117	dihydrolipoamide dehydrogenase [EC:1.8.1.4] [RN:R07618]	Leucine degradation, leucine => acetoacetate + acetyl-CoA	Coral
K00382	Site.Status	Epidemic	-0.109861	0.25037	0.661671	Site.StatusEpidemic	0.775891	117	117	dihydrolipoamide dehydrogenase [EC:1.8.1.4] [RN:R01933]	Lysine degradation, lysine => saccharopine => acetoacetyl-CoA	Coral
K00382	Site.Status	Epidemic	-0.109861	0.25037	0.661671	Site.StatusEpidemic	0.775891	117	117	2-oxoglutarate dehydrogenase complex [EC:1.2.4.2 2.3.1.61 1.8.1.4] [RN:R00621 R03316 R02570 R07618]	Citrate cycle (TCA cycle, Krebs cycle)	Coral
K00382	Site.Status	Epidemic	-0.109861	0.25037	0.661671	Site.StatusEpidemic	0.775891	117	117	2-oxoglutarate dehydrogenase [EC:1.2.4.2 2.3.1.61 1.8.1.4] [RN:R00621 R03316 R02570 R07618]	Citrate cycle, second carbon oxidation, 2-oxoglutarate => oxaloacetate	Coral
K00382	Season	wet	-0.921893	0.284892	0.00159469	Seasonwet	0.0137564	117	117	pyruvate dehydrogenase complex [EC:1.2.4.1 2.3.1.12 1.8.1.4] [RN:R00209]	Pyruvate oxidation, pyruvate => acetyl-CoA	Coral
K00382	Season	wet	-0.921893	0.284892	0.00159469	Seasonwet	0.0137564	117	117	glycine cleavage system [RN:R01221]	Photorespiration	Coral
K00382	Season	wet	-0.921893	0.284892	0.00159469	Seasonwet	0.0137564	117	117	dihydrolipoamide dehydrogenase [EC:1.8.1.4] [RN:R07618]	Leucine degradation, leucine => acetoacetate + acetyl-CoA	Coral
K00382	Season	wet	-0.921893	0.284892	0.00159469	Seasonwet	0.0137564	117	117	dihydrolipoamide dehydrogenase [EC:1.8.1.4] [RN:R01933]	Lysine degradation, lysine => saccharopine => acetoacetyl-CoA	Coral
K00382	Season	wet	-0.921893	0.284892	0.00159469	Seasonwet	0.0137564	117	117	2-oxoglutarate dehydrogenase complex [EC:1.2.4.2 2.3.1.61 1.8.1.4] [RN:R00621 R03316 R02570 R07618]	Citrate cycle (TCA cycle, Krebs cycle)	Coral
K00382	Season	wet	-0.921893	0.284892	0.00159469	Seasonwet	0.0137564	117	117	2-oxoglutarate dehydrogenase [EC:1.2.4.2 2.3.1.61 1.8.1.4] [RN:R00621 R03316 R02570 R07618]	Citrate cycle, second carbon oxidation, 2-oxoglutarate => oxaloacetate	Coral
K00390	Season	wet	-0.764252	0.333445	0.0237902	Seasonwet	0.0833082	117	117	phosphoadenosine phosphosulfate reductase [EC:1.8.4.8] [RN:R02021]	Assimilatory sulfate reduction, sulfate => H2S	Coral
K00390	Site.Status	Epidemic	0.0922701	0.292411	0.752944	Site.StatusEpidemic	0.843329	117	117	phosphoadenosine phosphosulfate reductase [EC:1.8.4.8] [RN:R02021]	Assimilatory sulfate reduction, sulfate => H2S	Coral
K00390	Site.Status	Endemic	-0.273142	0.288949	0.346588	Site.StatusEndemic	0.519756	117	117	phosphoadenosine phosphosulfate reductase [EC:1.8.4.8] [RN:R02021]	Assimilatory sulfate reduction, sulfate => H2S	Coral
K00392	Season	wet	-0.987308	0.378069	0.0102591	Seasonwet	0.0494906	117	117	sulfite reductase (ferredoxin) [EC:1.8.7.1] [RN:R00859]	Assimilatory sulfate reduction, sulfate => H2S	Coral
K00392	Site.Status	Endemic	-0.855504	0.327709	0.0103022	Site.StatusEndemic	0.0496406	117	117	sulfite reductase (ferredoxin) [EC:1.8.7.1] [RN:R00859]	Assimilatory sulfate reduction, sulfate => H2S	Coral
K00392	Site.Status	Epidemic	0.560578	0.331633	0.0937969	Site.StatusEpidemic	0.215874	117	117	sulfite reductase (ferredoxin) [EC:1.8.7.1] [RN:R00859]	Assimilatory sulfate reduction, sulfate => H2S	Coral
K00394	Site.Status	Epidemic	-0.327985	0.756899	0.666628	Site.StatusEpidemic	0.780329	117	113	adenylylsulfate reductase [EC:1.8.99.2] [RN:R08553]	Dissimilatory sulfate reduction, sulfate => H2S	Coral
K00394	Season	wet	-0.302115	0.867264	0.730323	Seasonwet	0.831067	117	113	adenylylsulfate reductase [EC:1.8.99.2] [RN:R08553]	Dissimilatory sulfate reduction, sulfate => H2S	Coral
K00394	Site.Status	Endemic	-2.61248	0.747803	0.000985534	Site.StatusEndemic	0.00978341	117	113	adenylylsulfate reductase [EC:1.8.99.2] [RN:R08553]	Dissimilatory sulfate reduction, sulfate => H2S	Coral
K00395	Site.Status	Epidemic	-0.327985	0.756899	0.666628	Site.StatusEpidemic	0.780329	117	113	adenylylsulfate reductase [EC:1.8.99.2] [RN:R08553]	Dissimilatory sulfate reduction, sulfate => H2S	Coral
K00395	Site.Status	Endemic	-2.61248	0.747803	0.000985534	Site.StatusEndemic	0.00978341	117	113	adenylylsulfate reductase [EC:1.8.99.2] [RN:R08553]	Dissimilatory sulfate reduction, sulfate => H2S	Coral
K00395	Season	wet	-0.302115	0.867264	0.730323	Seasonwet	0.831067	117	113	adenylylsulfate reductase [EC:1.8.99.2] [RN:R08553]	Dissimilatory sulfate reduction, sulfate => H2S	Coral
K00404	Site.Status	Epidemic	0.0238109	0.370911	0.948968	Site.StatusEpidemic	0.970213	117	117	ccoN; cb-type cytochrome c oxidase subunit I [EC:1.9.3.1]	Cytochrome c oxidase, cbb3-type	Coral
K00404	Season	wet	-0.823548	0.427592	0.0591342	Seasonwet	0.158334	117	117	ccoN; cb-type cytochrome c oxidase subunit I [EC:1.9.3.1]	Cytochrome c oxidase, cbb3-type	Coral
K00404	Site.Status	Endemic	-0.157175	0.366349	0.668993	Site.StatusEndemic	0.782115	117	117	ccoN; cb-type cytochrome c oxidase subunit I [EC:1.9.3.1]	Cytochrome c oxidase, cbb3-type	Coral
K00405	Season	wet	-0.81268	0.445065	0.0795796	Seasonwet	0.19325	117	117	ccoO; cb-type cytochrome c oxidase subunit II	Cytochrome c oxidase, cbb3-type	Coral
K00405	Site.Status	Endemic	-0.155328	0.384853	0.688185	Site.StatusEndemic	0.797397	117	117	ccoO; cb-type cytochrome c oxidase subunit II	Cytochrome c oxidase, cbb3-type	Coral
K00405	Site.Status	Epidemic	-0.522525	0.389498	0.185836	Site.StatusEpidemic	0.338914	117	117	ccoO; cb-type cytochrome c oxidase subunit II	Cytochrome c oxidase, cbb3-type	Coral
K00406	Season	wet	-0.78749	0.370349	0.0356703	Seasonwet	0.109695	117	117	ccoP; cb-type cytochrome c oxidase subunit III	Cytochrome c oxidase, cbb3-type	Coral
K00406	Site.Status	Epidemic	0.039924	0.325558	0.902622	Site.StatusEpidemic	0.936862	117	117	ccoP; cb-type cytochrome c oxidase subunit III	Cytochrome c oxidase, cbb3-type	Coral
K00406	Site.Status	Endemic	-0.0683154	0.321726	0.832234	Site.StatusEndemic	0.889062	117	117	ccoP; cb-type cytochrome c oxidase subunit III	Cytochrome c oxidase, cbb3-type	Coral
K00407	Season	wet	-0.97778	0.43094	0.0252608	Seasonwet	0.0866498	117	117	ccoQ; cb-type cytochrome c oxidase subunit IV	Cytochrome c oxidase, cbb3-type	Coral
K00407	Site.Status	Epidemic	-0.275127	0.366584	0.454561	Site.StatusEpidemic	0.609297	117	117	ccoQ; cb-type cytochrome c oxidase subunit IV	Cytochrome c oxidase, cbb3-type	Coral
K00407	Site.Status	Endemic	-0.341108	0.361808	0.347873	Site.StatusEndemic	0.521138	117	117	ccoQ; cb-type cytochrome c oxidase subunit IV	Cytochrome c oxidase, cbb3-type	Coral
K00410	Site.Status	Endemic	-2.66087	1.02032	0.0103523	Site.StatusEndemic	0.0497091	117	96	FBCH; ubiquinol-cytochrome c reductase cytochrome b/c1 subunit	Cytochrome bc1 complex	Coral
K00410	Site.Status	Endemic	-2.66087	1.02032	0.0103523	Site.StatusEndemic	0.0497091	117	96	fbcH; ubiquinol-cytochrome c reductase cytochrome b/c1 subunit	Cytochrome bc1 complex respiratory unit	Coral
K00410	Site.Status	Epidemic	-2.52246	1.03178	0.0160511	Site.StatusEpidemic	0.0651531	117	96	FBCH; ubiquinol-cytochrome c reductase cytochrome b/c1 subunit	Cytochrome bc1 complex	Coral
K00410	Site.Status	Epidemic	-2.52246	1.03178	0.0160511	Site.StatusEpidemic	0.0651531	117	96	fbcH; ubiquinol-cytochrome c reductase cytochrome b/c1 subunit	Cytochrome bc1 complex respiratory unit	Coral
K00410	Season	wet	-1.74331	1.14727	0.131501	Seasonwet	0.273436	117	96	FBCH; ubiquinol-cytochrome c reductase cytochrome b/c1 subunit	Cytochrome bc1 complex	Coral
K00410	Season	wet	-1.74331	1.14727	0.131501	Seasonwet	0.273436	117	96	fbcH; ubiquinol-cytochrome c reductase cytochrome b/c1 subunit	Cytochrome bc1 complex respiratory unit	Coral
K00411	Season	wet	-1.34765	0.384641	0.000663671	Seasonwet	0.00732632	117	117	UQCRFS1; ubiquinol-cytochrome c reductase iron-sulfur subunit	Cytochrome bc1 complex respiratory unit	Coral
K00411	Season	wet	-1.34765	0.384641	0.000663671	Seasonwet	0.00732632	117	117	UQCRFS1; ubiquinol-cytochrome c reductase iron-sulfur subunit	Cytochrome bc1 complex	Coral
K00411	Site.Status	Endemic	-0.286925	0.332816	0.390509	Site.StatusEndemic	0.550405	117	117	UQCRFS1; ubiquinol-cytochrome c reductase iron-sulfur subunit	Cytochrome bc1 complex respiratory unit	Coral
K00411	Site.Status	Endemic	-0.286925	0.332816	0.390509	Site.StatusEndemic	0.550405	117	117	UQCRFS1; ubiquinol-cytochrome c reductase iron-sulfur subunit	Cytochrome bc1 complex	Coral
K00411	Site.Status	Epidemic	-0.860808	0.336818	0.0119689	Site.StatusEpidemic	0.053481	117	117	UQCRFS1; ubiquinol-cytochrome c reductase iron-sulfur subunit	Cytochrome bc1 complex respiratory unit	Coral
K00411	Site.Status	Epidemic	-0.860808	0.336818	0.0119689	Site.StatusEpidemic	0.053481	117	117	UQCRFS1; ubiquinol-cytochrome c reductase iron-sulfur subunit	Cytochrome bc1 complex	Coral
K00412	Site.Status	Epidemic	-0.847542	0.334192	0.01262	Site.StatusEpidemic	0.0557357	117	117	CYTB; ubiquinol-cytochrome c reductase cytochrome b subunit	Cytochrome bc1 complex	Coral
K00412	Site.Status	Epidemic	-0.847542	0.334192	0.01262	Site.StatusEpidemic	0.0557357	117	117	CYTB; ubiquinol-cytochrome c reductase cytochrome b subunit	Cytochrome bc1 complex respiratory unit	Coral
K00412	Season	wet	-1.3284	0.381644	0.000716964	Seasonwet	0.00781288	117	117	CYTB; ubiquinol-cytochrome c reductase cytochrome b subunit	Cytochrome bc1 complex	Coral
K00412	Season	wet	-1.3284	0.381644	0.000716964	Seasonwet	0.00781288	117	117	CYTB; ubiquinol-cytochrome c reductase cytochrome b subunit	Cytochrome bc1 complex respiratory unit	Coral
K00412	Site.Status	Endemic	-0.303363	0.330221	0.360289	Site.StatusEndemic	0.526681	117	117	CYTB; ubiquinol-cytochrome c reductase cytochrome b subunit	Cytochrome bc1 complex	Coral
K00412	Site.Status	Endemic	-0.303363	0.330221	0.360289	Site.StatusEndemic	0.526681	117	117	CYTB; ubiquinol-cytochrome c reductase cytochrome b subunit	Cytochrome bc1 complex respiratory unit	Coral
K00413	Season	wet	-1.44253	0.425125	0.000959846	Seasonwet	0.00961549	117	117	CYC1; ubiquinol-cytochrome c reductase cytochrome c1 subunit	Cytochrome bc1 complex respiratory unit	Coral
K00413	Season	wet	-1.44253	0.425125	0.000959846	Seasonwet	0.00961549	117	117	CYC1; ubiquinol-cytochrome c reductase cytochrome c1 subunit	Cytochrome bc1 complex	Coral
K00413	Site.Status	Epidemic	-0.934269	0.372263	0.0135466	Site.StatusEpidemic	0.0588101	117	117	CYC1; ubiquinol-cytochrome c reductase cytochrome c1 subunit	Cytochrome bc1 complex respiratory unit	Coral
K00413	Site.Status	Epidemic	-0.934269	0.372263	0.0135466	Site.StatusEpidemic	0.0588101	117	117	CYC1; ubiquinol-cytochrome c reductase cytochrome c1 subunit	Cytochrome bc1 complex	Coral
K00413	Site.Status	Endemic	-0.268492	0.36784	0.467002	Site.StatusEndemic	0.61987	117	117	CYC1; ubiquinol-cytochrome c reductase cytochrome c1 subunit	Cytochrome bc1 complex respiratory unit	Coral
K00413	Site.Status	Endemic	-0.268492	0.36784	0.467002	Site.StatusEndemic	0.61987	117	117	CYC1; ubiquinol-cytochrome c reductase cytochrome c1 subunit	Cytochrome bc1 complex	Coral
K00425	Season	wet	-0.955506	0.337865	0.0055608	Seasonwet	0.0329458	117	117	cytochrome bd ubiquinol oxidase subunit I [EC:1.10.3.14]	Cytochrome bd ubiquinol oxidase	Coral
K00425	Site.Status	Epidemic	-0.486768	0.29592	0.102851	Site.StatusEpidemic	0.229567	117	117	cytochrome bd ubiquinol oxidase subunit I [EC:1.10.3.14]	Cytochrome bd ubiquinol oxidase	Coral
K00425	Site.Status	Endemic	-0.279171	0.292405	0.341813	Site.StatusEndemic	0.514625	117	117	cytochrome bd ubiquinol oxidase subunit I [EC:1.10.3.14]	Cytochrome bd ubiquinol oxidase	Coral
K00426	Season	wet	-0.955602	0.337964	0.00556965	Seasonwet	0.0329638	117	117	cytochrome bd ubiquinol oxidase subunit II [EC:1.10.3.14]	Cytochrome bd ubiquinol oxidase	Coral
K00426	Site.Status	Epidemic	-0.487185	0.296006	0.10266	Site.StatusEpidemic	0.229506	117	117	cytochrome bd ubiquinol oxidase subunit II [EC:1.10.3.14]	Cytochrome bd ubiquinol oxidase	Coral
K00426	Site.Status	Endemic	-0.280162	0.292491	0.34025	Site.StatusEndemic	0.512603	117	117	cytochrome bd ubiquinol oxidase subunit II [EC:1.10.3.14]	Cytochrome bd ubiquinol oxidase	Coral
K00446	Site.Status	Endemic	0.388535	0.938812	0.679762	Site.StatusEndemic	0.790489	117	95	catechol 2,3-dioxygenase [EC:1.13.11.2] [RN:R00816 R05295]	Catechol meta-cleavage, catechol => acetyl-CoA / 4-methylcatechol => propanoyl-CoA	Coral
K00446	Season	wet	0.0286098	1.05513	0.978416	Seasonwet	0.98625	117	95	catechol 2,3-dioxygenase [EC:1.13.11.2] [RN:R00816 R05295]	Catechol meta-cleavage, catechol => acetyl-CoA / 4-methylcatechol => propanoyl-CoA	Coral
K00446	Site.Status	Epidemic	1.3034	0.949341	0.172487	Site.StatusEpidemic	0.323334	117	95	catechol 2,3-dioxygenase [EC:1.13.11.2] [RN:R00816 R05295]	Catechol meta-cleavage, catechol => acetyl-CoA / 4-methylcatechol => propanoyl-CoA	Coral
K00451	Site.Status	Epidemic	0.365068	0.278532	0.192706	Site.StatusEpidemic	0.344819	117	117	homogentisate 1,2-dioxygenase [EC:1.13.11.5] [RN:R02519]	Tyrosine degradation, tyrosine => homogentisate	Coral
K00451	Season	wet	0.160557	0.317756	0.614363	Seasonwet	0.745081	117	117	homogentisate 1,2-dioxygenase [EC:1.13.11.5] [RN:R02519]	Tyrosine degradation, tyrosine => homogentisate	Coral
K00451	Site.Status	Endemic	-0.0704952	0.275231	0.79833	Site.StatusEndemic	0.872572	117	117	homogentisate 1,2-dioxygenase [EC:1.13.11.5] [RN:R02519]	Tyrosine degradation, tyrosine => homogentisate	Coral
K00452	Site.Status	Endemic	-0.146843	0.480544	0.760505	Site.StatusEndemic	0.848532	117	117	3-hydroxyanthranilate 3,4-dioxygenase [EC:1.13.11.6] [RN:R02665]	Tryptophan metabolism, tryptophan => kynurenine => 2-aminomuconate	Coral
K00452	Season	wet	1.69548	0.552662	0.0027029	Seasonwet	0.0199143	117	117	3-hydroxyanthranilate 3,4-dioxygenase [EC:1.13.11.6] [RN:R02665]	Tryptophan metabolism, tryptophan => kynurenine => 2-aminomuconate	Coral
K00452	Site.Status	Epidemic	0.96239	0.486256	0.0502903	Site.StatusEpidemic	0.140468	117	117	3-hydroxyanthranilate 3,4-dioxygenase [EC:1.13.11.6] [RN:R02665]	Tryptophan metabolism, tryptophan => kynurenine => 2-aminomuconate	Coral
K00453	Site.Status	Epidemic	0.526587	0.340725	0.125118	Site.StatusEpidemic	0.263575	117	117	tryptophan 2,3-dioxygenase [EC:1.13.11.11] [RN:R00678]	Tryptophan metabolism, tryptophan => kynurenine => 2-aminomuconate	Coral
K00453	Season	wet	0.455285	0.388982	0.244337	Seasonwet	0.405553	117	117	tryptophan 2,3-dioxygenase [EC:1.13.11.11] [RN:R00678]	Tryptophan metabolism, tryptophan => kynurenine => 2-aminomuconate	Coral
K00453	Site.Status	Endemic	-0.0545694	0.33668	0.871541	Site.StatusEndemic	0.915723	117	117	tryptophan 2,3-dioxygenase [EC:1.13.11.11] [RN:R00678]	Tryptophan metabolism, tryptophan => kynurenine => 2-aminomuconate	Coral
K00455	Site.Status	Epidemic	4.69708	1.51822	0.00250095	Site.StatusEpidemic	0.0187149	117	80	3,4-dihydroxyphenylacetate 2,3-dioxygenase [EC:1.13.11.15] [RN:R03303]	Homoprotocatechuate degradation, homoprotocatechuate => 2-oxohept-3-enedioate	Coral
K00455	Site.Status	Endemic	4.19824	1.50089	0.00608112	Site.StatusEndemic	0.0350262	117	80	3,4-dihydroxyphenylacetate 2,3-dioxygenase [EC:1.13.11.15] [RN:R03303]	Homoprotocatechuate degradation, homoprotocatechuate => 2-oxohept-3-enedioate	Coral
K00455	Season	wet	4.25056	1.70575	0.0141668	Seasonwet	0.0605852	117	80	3,4-dihydroxyphenylacetate 2,3-dioxygenase [EC:1.13.11.15] [RN:R03303]	Homoprotocatechuate degradation, homoprotocatechuate => 2-oxohept-3-enedioate	Coral
K00457	Season	wet	-0.226914	0.278724	0.417327	Seasonwet	0.575237	117	117	4-hydroxyphenylpyruvate dioxygenase [EC:1.13.11.27] [RN:R02521]	Tyrosine degradation, tyrosine => homogentisate	Coral
K00457	Site.Status	Epidemic	0.167261	0.244213	0.494857	Site.StatusEpidemic	0.644351	117	117	4-hydroxyphenylpyruvate dioxygenase [EC:1.13.11.27] [RN:R02521]	Tyrosine degradation, tyrosine => homogentisate	Coral
K00457	Site.Status	Endemic	-0.397147	0.241315	0.102685	Site.StatusEndemic	0.229506	117	117	4-hydroxyphenylpyruvate dioxygenase [EC:1.13.11.27] [RN:R02521]	Tyrosine degradation, tyrosine => homogentisate	Coral
K00463	Site.Status	Endemic	-0.311145	0.593088	0.60103	Site.StatusEndemic	0.734793	117	117	indoleamine 2,3-dioxygenase [EC:1.13.11.52] [RN:R00678]	Tryptophan metabolism, tryptophan => kynurenine => 2-aminomuconate	Coral
K00463	Season	wet	-2.65451	0.695477	0.000270032	Seasonwet	0.00402518	117	117	indoleamine 2,3-dioxygenase [EC:1.13.11.52] [RN:R00678]	Tryptophan metabolism, tryptophan => kynurenine => 2-aminomuconate	Coral
K00463	Site.Status	Epidemic	-1.11584	0.600575	0.0661896	Site.StatusEpidemic	0.170042	117	117	indoleamine 2,3-dioxygenase [EC:1.13.11.52] [RN:R00678]	Tryptophan metabolism, tryptophan => kynurenine => 2-aminomuconate	Coral
K00486	Season	wet	-0.441364	0.479244	0.35908	Seasonwet	0.526681	117	117	kynurenine 3-monooxygenase [EC:1.14.13.9] [RN:R01960]	Tryptophan metabolism, tryptophan => kynurenine => 2-aminomuconate	Coral
K00486	Site.Status	Epidemic	0.643208	0.419679	0.128258	Site.StatusEpidemic	0.26819	117	117	kynurenine 3-monooxygenase [EC:1.14.13.9] [RN:R01960]	Tryptophan metabolism, tryptophan => kynurenine => 2-aminomuconate	Coral
K00486	Site.Status	Endemic	-0.249379	0.414693	0.548846	Site.StatusEndemic	0.690966	117	117	kynurenine 3-monooxygenase [EC:1.14.13.9] [RN:R01960]	Tryptophan metabolism, tryptophan => kynurenine => 2-aminomuconate	Coral
K00514	Season	wet	-3.10058	0.423038	4.62e-11	Seasonwet	7.36e-09	117	117	zeta-carotene desaturase [EC:1.3.5.6] [RN:R09656 R09658]	beta-Carotene biosynthesis, GGAP => beta-carotene	Coral
K00514	Site.Status	Endemic	-0.870047	0.355833	0.0160811	Site.StatusEndemic	0.0651531	117	117	zeta-carotene desaturase [EC:1.3.5.6] [RN:R09656 R09658]	beta-Carotene biosynthesis, GGAP => beta-carotene	Coral
K00514	Site.Status	Epidemic	0.476542	0.360504	0.188976	Site.StatusEpidemic	0.339916	117	117	zeta-carotene desaturase [EC:1.3.5.6] [RN:R09656 R09658]	beta-Carotene biosynthesis, GGAP => beta-carotene	Coral
K00524	Site.Status	Epidemic	0.477244	0.362189	0.190377	Site.StatusEpidemic	0.341889	117	117	ribonucleoside-diphosphate reductase [EC:1.17.4.1] [RN:R02024]	Pyrimidine deoxyribonuleotide biosynthesis, CDP/CTP => dCDP/dCTP,dTDP/dTTP	Coral
K00524	Season	wet	-3.12927	0.425042	3.91e-11	Seasonwet	7.36e-09	117	117	ribonucleoside-diphosphate reductase [EC:1.17.4.1] [RN:R02024]	Pyrimidine deoxyribonuleotide biosynthesis, CDP/CTP => dCDP/dCTP,dTDP/dTTP	Coral
K00524	Site.Status	Endemic	-0.871015	0.357495	0.0164503	Site.StatusEndemic	0.0660172	117	117	ribonucleoside-diphosphate reductase [EC:1.17.4.1] [RN:R02024]	Pyrimidine deoxyribonuleotide biosynthesis, CDP/CTP => dCDP/dCTP,dTDP/dTTP	Coral
K00525	Season	wet	-0.679415	0.240544	0.00928864	Seasonwet	0.0477712	117	117	ribonucleoside-diphosphate reductase [EC:1.17.4.1] [RN:R02024]	Pyrimidine deoxyribonuleotide biosynthesis, CDP/CTP => dCDP/dCTP,dTDP/dTTP	Coral
K00525	Site.Status	Endemic	-0.28354	0.209337	0.181567	Site.StatusEndemic	0.333479	117	117	ribonucleoside-diphosphate reductase [EC:1.17.4.1] [RN:R02024]	Pyrimidine deoxyribonuleotide biosynthesis, CDP/CTP => dCDP/dCTP,dTDP/dTTP	Coral
K00525	Site.Status	Epidemic	-0.126721	0.211821	0.552407	Site.StatusEpidemic	0.69402	117	117	ribonucleoside-diphosphate reductase [EC:1.17.4.1] [RN:R02024]	Pyrimidine deoxyribonuleotide biosynthesis, CDP/CTP => dCDP/dCTP,dTDP/dTTP	Coral
K00526	Site.Status	Epidemic	0.0285903	0.256461	0.911516	Site.StatusEpidemic	0.942735	117	117	ribonucleoside-diphosphate reductase [EC:1.17.4.1] [RN:R02024]	Pyrimidine deoxyribonuleotide biosynthesis, CDP/CTP => dCDP/dCTP,dTDP/dTTP	Coral
K00526	Season	wet	-0.919728	0.294145	0.002931	Seasonwet	0.0211018	117	117	ribonucleoside-diphosphate reductase [EC:1.17.4.1] [RN:R02024]	Pyrimidine deoxyribonuleotide biosynthesis, CDP/CTP => dCDP/dCTP,dTDP/dTTP	Coral
K00526	Site.Status	Endemic	-0.119463	0.253354	0.638531	Site.StatusEndemic	0.760877	117	117	ribonucleoside-diphosphate reductase [EC:1.17.4.1] [RN:R02024]	Pyrimidine deoxyribonuleotide biosynthesis, CDP/CTP => dCDP/dCTP,dTDP/dTTP	Coral
K00527	Season	wet	0.770215	0.559911	0.171739	Seasonwet	0.322322	117	117	ribonucleoside-triphosphate reductase [EC:1.17.4.2 1.1.98.6] [RN:R02022 R11636]	Pyrimidine deoxyribonuleotide biosynthesis, CDP/CTP => dCDP/dCTP,dTDP/dTTP	Coral
K00527	Site.Status	Endemic	-0.57094	0.470814	0.227845	Site.StatusEndemic	0.384968	117	117	ribonucleoside-triphosphate reductase [EC:1.17.4.2 1.1.98.6] [RN:R02022 R11636]	Pyrimidine deoxyribonuleotide biosynthesis, CDP/CTP => dCDP/dCTP,dTDP/dTTP	Coral
K00527	Site.Status	Epidemic	-0.257531	0.477008	0.590361	Site.StatusEpidemic	0.725423	117	117	ribonucleoside-triphosphate reductase [EC:1.17.4.2 1.1.98.6] [RN:R02022 R11636]	Pyrimidine deoxyribonuleotide biosynthesis, CDP/CTP => dCDP/dCTP,dTDP/dTTP	Coral
K00529	Season	wet	0.153512	0.387318	0.69261	Seasonwet	0.80098	117	117	3-phenylpropionate/cinnamic acid dioxygenase [EC:1.14.12.19] [RN:R06783]	Trans-cinnamate degradation, trans-cinnamate => acetyl-CoA	Coral
K00529	Site.Status	Endemic	-0.350385	0.335497	0.298606	Site.StatusEndemic	0.468177	117	117	3-phenylpropionate/cinnamic acid dioxygenase [EC:1.14.12.19] [RN:R06783]	Trans-cinnamate degradation, trans-cinnamate => acetyl-CoA	Coral
K00529	Site.Status	Epidemic	0.519978	0.339521	0.128522	Site.StatusEpidemic	0.26862	117	117	3-phenylpropionate/cinnamic acid dioxygenase [EC:1.14.12.19] [RN:R06783]	Trans-cinnamate degradation, trans-cinnamate => acetyl-CoA	Coral
K00548	Site.Status	Endemic	-0.420388	0.2274	0.0672064	Site.StatusEndemic	0.171824	117	117	methionine synthase [EC:2.1.1.13 2.1.1.14] [RN:R00946 R04405]	Methionine biosynthesis, apartate => homoserine => methionine	Coral
K00548	Site.Status	Epidemic	0.044149	0.230132	0.848221	Site.StatusEpidemic	0.899232	117	117	methionine synthase [EC:2.1.1.13 2.1.1.14] [RN:R00946 R04405]	Methionine biosynthesis, apartate => homoserine => methionine	Coral
K00548	Season	wet	-0.540799	0.262684	0.0418676	Seasonwet	0.123504	117	117	methionine synthase [EC:2.1.1.13 2.1.1.14] [RN:R00946 R04405]	Methionine biosynthesis, apartate => homoserine => methionine	Coral
K00549	Site.Status	Endemic	-0.392043	0.347856	0.262331	Site.StatusEndemic	0.425822	117	117	methionine synthase [EC:2.1.1.13 2.1.1.14] [RN:R00946 R04405]	Methionine biosynthesis, apartate => homoserine => methionine	Coral
K00549	Site.Status	Epidemic	-0.776633	0.352176	0.0296615	Site.StatusEpidemic	0.0956529	117	117	methionine synthase [EC:2.1.1.13 2.1.1.14] [RN:R00946 R04405]	Methionine biosynthesis, apartate => homoserine => methionine	Coral
K00549	Season	wet	-0.369976	0.405143	0.364033	Seasonwet	0.529262	117	117	methionine synthase [EC:2.1.1.13 2.1.1.14] [RN:R00946 R04405]	Methionine biosynthesis, apartate => homoserine => methionine	Coral
K00558	Season	wet	-0.502413	0.330521	0.131786	Seasonwet	0.273594	117	117	DNA (cytosine-5-)-methyltransferase [EC:2.1.1.37] [RN:R04858]	Methionine degradation	Coral
K00558	Site.Status	Epidemic	0.195274	0.282982	0.49168	Site.StatusEpidemic	0.641335	117	117	DNA (cytosine-5-)-methyltransferase [EC:2.1.1.37] [RN:R04858]	Methionine degradation	Coral
K00558	Site.Status	Endemic	-0.268817	0.279367	0.338134	Site.StatusEndemic	0.510199	117	117	DNA (cytosine-5-)-methyltransferase [EC:2.1.1.37] [RN:R04858]	Methionine degradation	Coral
K00559	Site.Status	Endemic	-0.721768	0.734046	0.327623	Site.StatusEndemic	0.498987	117	104	sterol 24-C-methyltransferase [EC:2.1.1.41] [RN:R04427]	Ergocalciferol biosynthesis	Coral
K00559	Season	wet	0.203963	0.839497	0.808478	Seasonwet	0.876935	117	104	sterol 24-C-methyltransferase [EC:2.1.1.41] [RN:R04427]	Ergocalciferol biosynthesis	Coral
K00559	Site.Status	Epidemic	2.72586	0.742652	0.000374468	Site.StatusEpidemic	0.00512557	117	104	sterol 24-C-methyltransferase [EC:2.1.1.41] [RN:R04427]	Ergocalciferol biosynthesis	Coral
K00560	Season	wet	-0.778086	0.282495	0.0068708	Seasonwet	0.0384225	117	117	thymidylate synthase [EC:2.1.1.45] [RN:R02101]	Pyrimidine deoxyribonuleotide biosynthesis, CDP/CTP => dCDP/dCTP,dTDP/dTTP	Coral
K00560	Site.Status	Epidemic	-0.176996	0.247945	0.476838	Site.StatusEpidemic	0.627355	117	117	thymidylate synthase [EC:2.1.1.45] [RN:R02101]	Pyrimidine deoxyribonuleotide biosynthesis, CDP/CTP => dCDP/dCTP,dTDP/dTTP	Coral
K00560	Site.Status	Endemic	-0.497495	0.245016	0.0447325	Site.StatusEndemic	0.130113	117	117	thymidylate synthase [EC:2.1.1.45] [RN:R02101]	Pyrimidine deoxyribonuleotide biosynthesis, CDP/CTP => dCDP/dCTP,dTDP/dTTP	Coral
K00568	Site.Status	Endemic	-0.272048	0.31757	0.393507	Site.StatusEndemic	0.553125	117	117	3-demethylubiquinone-9 3-methyltransferase [EC:2.1.1.64] [RN:R08781]	Ubiquinone biosynthesis, prokaryotes, chorismate => ubiquinone	Coral
K00568	Season	wet	-1.20885	0.367058	0.00133052	Seasonwet	0.0121409	117	117	3-demethylubiquinone-9 3-methyltransferase [EC:2.1.1.64] [RN:R08781]	Ubiquinone biosynthesis, prokaryotes, chorismate => ubiquinone	Coral
K00568	Site.Status	Epidemic	-0.821808	0.32139	0.0119261	Site.StatusEpidemic	0.0533665	117	117	3-demethylubiquinone-9 3-methyltransferase [EC:2.1.1.64] [RN:R08781]	Ubiquinone biosynthesis, prokaryotes, chorismate => ubiquinone	Coral
K00570	Site.Status	Endemic	-0.0974927	0.518169	0.851168	Site.StatusEndemic	0.901027	117	115	phosphatidylethanolamine N-methyltransferase [EC:2.1.1.17] [RN:R02056]	Phosphatidylcholine (PC) biosynthesis, PE => PC	Coral
K00570	Site.Status	Epidemic	0.869744	0.524416	0.100614	Site.StatusEpidemic	0.226574	117	115	phosphatidylethanolamine N-methyltransferase [EC:2.1.1.17] [RN:R02056]	Phosphatidylcholine (PC) biosynthesis, PE => PC	Coral
K00570	Season	wet	1.08003	0.597204	0.0759456	Seasonwet	0.186827	117	115	phosphatidylethanolamine N-methyltransferase [EC:2.1.1.17] [RN:R02056]	Phosphatidylcholine (PC) biosynthesis, PE => PC	Coral
K00577	Site.Status	Endemic	-1.27075	0.816589	0.122559	Site.StatusEndemic	0.260304	117	73	tetrahydromethanopterin S-methyltransferase [EC:2.1.1.86] [RN:R04347]	Methanogenesis, acetate => methane	Coral
K00577	Site.Status	Endemic	-1.27075	0.816589	0.122559	Site.StatusEndemic	0.260304	117	73	tetrahydromethanopterin S-methyltransferase [EC:2.1.1.86] [RN:R04347]	Methanogenesis, CO2 => methane	Coral
K00577	Site.Status	Epidemic	0.806202	0.827375	0.332006	Site.StatusEpidemic	0.503357	117	73	tetrahydromethanopterin S-methyltransferase [EC:2.1.1.86] [RN:R04347]	Methanogenesis, acetate => methane	Coral
K00577	Site.Status	Epidemic	0.806202	0.827375	0.332006	Site.StatusEpidemic	0.503357	117	73	tetrahydromethanopterin S-methyltransferase [EC:2.1.1.86] [RN:R04347]	Methanogenesis, CO2 => methane	Coral
K00577	Season	wet	-1.44923	0.972486	0.13907	Seasonwet	0.283141	117	73	tetrahydromethanopterin S-methyltransferase [EC:2.1.1.86] [RN:R04347]	Methanogenesis, acetate => methane	Coral
K00577	Season	wet	-1.44923	0.972486	0.13907	Seasonwet	0.283141	117	73	tetrahydromethanopterin S-methyltransferase [EC:2.1.1.86] [RN:R04347]	Methanogenesis, CO2 => methane	Coral
K00588	Site.Status	Epidemic	-2.3517	0.566327	6.52e-05	Site.StatusEpidemic	0.00133998	117	117	caffeoyl-CoA O-methyltransferase [EC:2.1.1.104] [RN:R01942]	Monolignol biosynthesis, phenylalanine/tyrosine => monolignol	Coral
K00588	Site.Status	Endemic	-1.29333	0.558952	0.0225381	Site.StatusEndemic	0.0803122	117	117	caffeoyl-CoA O-methyltransferase [EC:2.1.1.104] [RN:R01942]	Monolignol biosynthesis, phenylalanine/tyrosine => monolignol	Coral
K00588	Season	wet	-2.99942	0.665394	1.65e-05	Seasonwet	0.000510576	117	117	caffeoyl-CoA O-methyltransferase [EC:2.1.1.104] [RN:R01942]	Monolignol biosynthesis, phenylalanine/tyrosine => monolignol	Coral
K00600	Site.Status	Epidemic	-0.0576288	0.21385	0.788064	Site.StatusEpidemic	0.86605	117	117	glycine hydroxymethyltransferase [EC:2.1.2.1] [RN:R00945]	Formaldehyde assimilation, serine pathway	Coral
K00600	Site.Status	Epidemic	-0.0576288	0.21385	0.788064	Site.StatusEpidemic	0.86605	117	117	glycine hydroxymethyltransferase [EC:2.1.2.1] [RN:R00945]	C1-unit interconversion, eukaryotes	Coral
K00600	Site.Status	Epidemic	-0.0576288	0.21385	0.788064	Site.StatusEpidemic	0.86605	117	117	glycine hydroxymethyltransferase [EC:2.1.2.1] [RN:R00945]	C1-unit interconversion, prokaryotes	Coral
K00600	Season	wet	-0.946566	0.243627	0.000173757	Seasonwet	0.002883	117	117	glycine hydroxymethyltransferase [EC:2.1.2.1] [RN:R00945]	Formaldehyde assimilation, serine pathway	Coral
K00600	Season	wet	-0.946566	0.243627	0.000173757	Seasonwet	0.002883	117	117	glycine hydroxymethyltransferase [EC:2.1.2.1] [RN:R00945]	C1-unit interconversion, eukaryotes	Coral
K00600	Season	wet	-0.946566	0.243627	0.000173757	Seasonwet	0.002883	117	117	glycine hydroxymethyltransferase [EC:2.1.2.1] [RN:R00945]	C1-unit interconversion, prokaryotes	Coral
K00600	Site.Status	Endemic	-0.318642	0.211324	0.134465	Site.StatusEndemic	0.277162	117	117	glycine hydroxymethyltransferase [EC:2.1.2.1] [RN:R00945]	Formaldehyde assimilation, serine pathway	Coral
K00600	Site.Status	Endemic	-0.318642	0.211324	0.134465	Site.StatusEndemic	0.277162	117	117	glycine hydroxymethyltransferase [EC:2.1.2.1] [RN:R00945]	C1-unit interconversion, eukaryotes	Coral
K00600	Site.Status	Endemic	-0.318642	0.211324	0.134465	Site.StatusEndemic	0.277162	117	117	glycine hydroxymethyltransferase [EC:2.1.2.1] [RN:R00945]	C1-unit interconversion, prokaryotes	Coral
K00602	Site.Status	Endemic	-0.376824	0.225835	0.0980513	Site.StatusEndemic	0.221964	117	117	phosphoribosylaminoimidazolecarboxamide formyltransferase / IMP cyclohydrolase [EC:2.1.2.3 3.5.4.10] [RN:R04560 R01127]	Inosine monophosphate biosynthesis, PRPP + glutamine => IMP	Coral
K00602	Site.Status	Epidemic	-0.0494401	0.228534	0.829127	Site.StatusEpidemic	0.886921	117	117	phosphoribosylaminoimidazolecarboxamide formyltransferase / IMP cyclohydrolase [EC:2.1.2.3 3.5.4.10] [RN:R04560 R01127]	Inosine monophosphate biosynthesis, PRPP + glutamine => IMP	Coral
K00602	Season	wet	-0.735014	0.26032	0.00562746	Seasonwet	0.0331165	117	117	phosphoribosylaminoimidazolecarboxamide formyltransferase / IMP cyclohydrolase [EC:2.1.2.3 3.5.4.10] [RN:R04560 R01127]	Inosine monophosphate biosynthesis, PRPP + glutamine => IMP	Coral
K00603	Site.Status	Endemic	-0.979806	0.796565	0.221641	Site.StatusEndemic	0.37686	117	101	glutamate formiminotransferase [EC:2.1.2.5] [RN:R02287]	Histidine degradation, histidine => N-formiminoglutamate => glutamate	Coral
K00603	Season	wet	0.0900688	0.934493	0.923467	Seasonwet	0.951501	117	101	glutamate formiminotransferase [EC:2.1.2.5] [RN:R02287]	Histidine degradation, histidine => N-formiminoglutamate => glutamate	Coral
K00603	Site.Status	Epidemic	2.33888	0.806641	0.00462362	Site.StatusEpidemic	0.0288327	117	101	glutamate formiminotransferase [EC:2.1.2.5] [RN:R02287]	Histidine degradation, histidine => N-formiminoglutamate => glutamate	Coral
K00605	Site.Status	Epidemic	-0.0789831	0.241573	0.744325	Site.StatusEpidemic	0.837691	117	117	glycine cleavage system [RN:R01221]	Photorespiration	Coral
K00605	Season	wet	-0.671489	0.27503	0.0161954	Seasonwet	0.0652897	117	117	glycine cleavage system [RN:R01221]	Photorespiration	Coral
K00605	Site.Status	Endemic	-0.432957	0.238724	0.0724663	Site.StatusEndemic	0.18156	117	117	glycine cleavage system [RN:R01221]	Photorespiration	Coral
K00609	Site.Status	Endemic	-0.388713	0.226981	0.0896222	Site.StatusEndemic	0.209448	117	117	aspartate carbamoyltransferase [EC:2.1.3.2] [RN:R01397]	Uridine monophosphate biosynthesis, glutamine (+ PRPP) => UMP	Coral
K00609	Site.Status	Epidemic	-0.000987816	0.229694	0.996576	Site.StatusEpidemic	0.997915	117	117	aspartate carbamoyltransferase [EC:2.1.3.2] [RN:R01397]	Uridine monophosphate biosynthesis, glutamine (+ PRPP) => UMP	Coral
K00609	Season	wet	-0.766957	0.261659	0.00409811	Seasonwet	0.0264222	117	117	aspartate carbamoyltransferase [EC:2.1.3.2] [RN:R01397]	Uridine monophosphate biosynthesis, glutamine (+ PRPP) => UMP	Coral
K00610	Site.Status	Epidemic	-0.0343789	0.583965	0.953163	Site.StatusEpidemic	0.972101	117	116	aspartate carbamoyltransferase [EC:2.1.3.2] [RN:R01397]	Uridine monophosphate biosynthesis, glutamine (+ PRPP) => UMP	Coral
K00610	Site.Status	Endemic	-0.830116	0.576502	0.152773	Site.StatusEndemic	0.297546	117	116	aspartate carbamoyltransferase [EC:2.1.3.2] [RN:R01397]	Uridine monophosphate biosynthesis, glutamine (+ PRPP) => UMP	Coral
K00610	Season	wet	-1.61968	0.681524	0.0193686	Seasonwet	0.0736671	117	116	aspartate carbamoyltransferase [EC:2.1.3.2] [RN:R01397]	Uridine monophosphate biosynthesis, glutamine (+ PRPP) => UMP	Coral
K00611	Site.Status	Endemic	-0.694065	0.272609	0.0122867	Site.StatusEndemic	0.0546002	117	117	ornithine carbamoyltransferase [EC:2.1.3.3] [RN:R01398]	Arginine biosynthesis, ornithine => arginine	Coral
K00611	Site.Status	Endemic	-0.694065	0.272609	0.0122867	Site.StatusEndemic	0.0546002	117	117	ornithine carbamoyltransferase [EC:2.1.3.3] [RN:R01398]	Urea cycle	Coral
K00611	Season	wet	-0.805826	0.315093	0.0119004	Seasonwet	0.0532772	117	117	ornithine carbamoyltransferase [EC:2.1.3.3] [RN:R01398]	Arginine biosynthesis, ornithine => arginine	Coral
K00611	Season	wet	-0.805826	0.315093	0.0119004	Seasonwet	0.0532772	117	117	ornithine carbamoyltransferase [EC:2.1.3.3] [RN:R01398]	Urea cycle	Coral
K00611	Site.Status	Epidemic	0.153619	0.275888	0.578789	Site.StatusEpidemic	0.716136	117	117	ornithine carbamoyltransferase [EC:2.1.3.3] [RN:R01398]	Arginine biosynthesis, ornithine => arginine	Coral
K00611	Site.Status	Epidemic	0.153619	0.275888	0.578789	Site.StatusEpidemic	0.716136	117	117	ornithine carbamoyltransferase [EC:2.1.3.3] [RN:R01398]	Urea cycle	Coral
K00613	Site.Status	Endemic	-1.3221	1.06518	0.217218	Site.StatusEndemic	0.371451	117	108	glycine amidinotransferase [EC:2.1.4.1] [RN:R00565]	Creatine pathway	Coral
K00613	Site.Status	Epidemic	-0.233928	1.07909	0.828786	Site.StatusEpidemic	0.8867	117	108	glycine amidinotransferase [EC:2.1.4.1] [RN:R00565]	Creatine pathway	Coral
K00613	Season	wet	0.332223	1.26362	0.793138	Seasonwet	0.869025	117	108	glycine amidinotransferase [EC:2.1.4.1] [RN:R00565]	Creatine pathway	Coral
K00615	Season	wet	-0.879261	0.223028	0.000141364	Seasonwet	0.0024805	117	117	transketolase [EC:2.2.1.1] [RN:R01067 R01641]	Reductive pentose phosphate cycle, glyceraldehyde-3P => ribulose-5P	Coral
K00615	Season	wet	-0.879261	0.223028	0.000141364	Seasonwet	0.0024805	117	117	transketolase [EC:2.2.1.1] [RN:R01830 R01641]	Pentose phosphate pathway, non-oxidative phase, fructose 6P => ribose 5P	Coral
K00615	Season	wet	-0.879261	0.223028	0.000141364	Seasonwet	0.0024805	117	117	transketolase [EC:2.2.1.1] [RN:R01641]	Pentose phosphate pathway (Pentose phosphate cycle)	Coral
K00615	Season	wet	-0.879261	0.223028	0.000141364	Seasonwet	0.0024805	117	117	transketolase [EC:2.2.1.1] [RN:R01067 R01641]	Reductive pentose phosphate cycle (Calvin cycle)	Coral
K00615	Site.Status	Epidemic	-0.0418159	0.195621	0.83113	Site.StatusEpidemic	0.888188	117	117	transketolase [EC:2.2.1.1] [RN:R01067 R01641]	Reductive pentose phosphate cycle, glyceraldehyde-3P => ribulose-5P	Coral
K00615	Site.Status	Epidemic	-0.0418159	0.195621	0.83113	Site.StatusEpidemic	0.888188	117	117	transketolase [EC:2.2.1.1] [RN:R01830 R01641]	Pentose phosphate pathway, non-oxidative phase, fructose 6P => ribose 5P	Coral
K00615	Site.Status	Epidemic	-0.0418159	0.195621	0.83113	Site.StatusEpidemic	0.888188	117	117	transketolase [EC:2.2.1.1] [RN:R01641]	Pentose phosphate pathway (Pentose phosphate cycle)	Coral
K00615	Site.Status	Epidemic	-0.0418159	0.195621	0.83113	Site.StatusEpidemic	0.888188	117	117	transketolase [EC:2.2.1.1] [RN:R01067 R01641]	Reductive pentose phosphate cycle (Calvin cycle)	Coral
K00615	Site.Status	Endemic	-0.365035	0.193305	0.0616147	Site.StatusEndemic	0.162708	117	117	transketolase [EC:2.2.1.1] [RN:R01067 R01641]	Reductive pentose phosphate cycle, glyceraldehyde-3P => ribulose-5P	Coral
K00615	Site.Status	Endemic	-0.365035	0.193305	0.0616147	Site.StatusEndemic	0.162708	117	117	transketolase [EC:2.2.1.1] [RN:R01830 R01641]	Pentose phosphate pathway, non-oxidative phase, fructose 6P => ribose 5P	Coral
K00615	Site.Status	Endemic	-0.365035	0.193305	0.0616147	Site.StatusEndemic	0.162708	117	117	transketolase [EC:2.2.1.1] [RN:R01641]	Pentose phosphate pathway (Pentose phosphate cycle)	Coral
K00615	Site.Status	Endemic	-0.365035	0.193305	0.0616147	Site.StatusEndemic	0.162708	117	117	transketolase [EC:2.2.1.1] [RN:R01067 R01641]	Reductive pentose phosphate cycle (Calvin cycle)	Coral
K00616	Site.Status	Epidemic	0.154073	0.242863	0.527282	Site.StatusEpidemic	0.671234	117	117	transaldolase [EC:2.2.1.2] [RN:R01827]	Pentose phosphate pathway (Pentose phosphate cycle)	Coral
K00616	Site.Status	Epidemic	0.154073	0.242863	0.527282	Site.StatusEpidemic	0.671234	117	117	transaldolase [EC:2.2.1.2] [RN:R01827]	Pentose phosphate pathway, non-oxidative phase, fructose 6P => ribose 5P	Coral
K00616	Season	wet	-0.843742	0.283056	0.0037702	Seasonwet	0.0249026	117	117	transaldolase [EC:2.2.1.2] [RN:R01827]	Pentose phosphate pathway (Pentose phosphate cycle)	Coral
K00616	Season	wet	-0.843742	0.283056	0.0037702	Seasonwet	0.0249026	117	117	transaldolase [EC:2.2.1.2] [RN:R01827]	Pentose phosphate pathway, non-oxidative phase, fructose 6P => ribose 5P	Coral
K00616	Site.Status	Endemic	-0.338495	0.239779	0.161165	Site.StatusEndemic	0.308668	117	117	transaldolase [EC:2.2.1.2] [RN:R01827]	Pentose phosphate pathway (Pentose phosphate cycle)	Coral
K00616	Site.Status	Endemic	-0.338495	0.239779	0.161165	Site.StatusEndemic	0.308668	117	117	transaldolase [EC:2.2.1.2] [RN:R01827]	Pentose phosphate pathway, non-oxidative phase, fructose 6P => ribose 5P	Coral
K00619	Season	wet	0.127655	0.568262	0.822666	Seasonwet	0.884511	117	117	amino-acid N-acetyltransferase [EC:2.3.1.1] [RN:R00259]	Ornithine biosynthesis, glutamate => ornithine	Coral
K00619	Site.Status	Endemic	-1.45367	0.499647	0.00437972	Site.StatusEndemic	0.0276704	117	117	amino-acid N-acetyltransferase [EC:2.3.1.1] [RN:R00259]	Ornithine biosynthesis, glutamate => ornithine	Coral
K00619	Site.Status	Epidemic	0.117548	0.505424	0.816523	Site.StatusEpidemic	0.882089	117	117	amino-acid N-acetyltransferase [EC:2.3.1.1] [RN:R00259]	Ornithine biosynthesis, glutamate => ornithine	Coral
K00620	Site.Status	Endemic	-0.541398	0.294246	0.0684589	Site.StatusEndemic	0.173953	117	117	glutamate N-acetyltransferase / amino-acid N-acetyltransferase [EC:2.3.1.35 2.3.1.1] [RN:R00259 R02282]	Ornithine biosynthesis, glutamate => ornithine	Coral
K00620	Site.Status	Epidemic	-0.162781	0.297734	0.585663	Site.StatusEpidemic	0.721833	117	117	glutamate N-acetyltransferase / amino-acid N-acetyltransferase [EC:2.3.1.35 2.3.1.1] [RN:R00259 R02282]	Ornithine biosynthesis, glutamate => ornithine	Coral
K00620	Season	wet	-0.992304	0.338056	0.00404029	Seasonwet	0.0261217	117	117	glutamate N-acetyltransferase / amino-acid N-acetyltransferase [EC:2.3.1.35 2.3.1.1] [RN:R00259 R02282]	Ornithine biosynthesis, glutamate => ornithine	Coral
K00625	Site.Status	Endemic	-0.591293	0.304224	0.054776	Site.StatusEndemic	0.149501	117	117	phosphate acetyltransferase [EC:2.3.1.8] [RN:R00230]	Methanogenesis, acetate => methane	Coral
K00625	Site.Status	Endemic	-0.591293	0.304224	0.054776	Site.StatusEndemic	0.149501	117	117	phosphate acetyltransferase [EC:2.3.1.8] [RN:R00230]	Phosphate acetyltransferase-acetate kinase pathway, acetyl-CoA => acetate	Coral
K00625	Season	wet	-0.7399	0.352594	0.0397172	Seasonwet	0.118867	117	117	phosphate acetyltransferase [EC:2.3.1.8] [RN:R00230]	Methanogenesis, acetate => methane	Coral
K00625	Season	wet	-0.7399	0.352594	0.0397172	Seasonwet	0.118867	117	117	phosphate acetyltransferase [EC:2.3.1.8] [RN:R00230]	Phosphate acetyltransferase-acetate kinase pathway, acetyl-CoA => acetate	Coral
K00625	Site.Status	Epidemic	0.181475	0.307951	0.557014	Site.StatusEpidemic	0.697737	117	117	phosphate acetyltransferase [EC:2.3.1.8] [RN:R00230]	Methanogenesis, acetate => methane	Coral
K00625	Site.Status	Epidemic	0.181475	0.307951	0.557014	Site.StatusEpidemic	0.697737	117	117	phosphate acetyltransferase [EC:2.3.1.8] [RN:R00230]	Phosphate acetyltransferase-acetate kinase pathway, acetyl-CoA => acetate	Coral
K00626	Site.Status	Epidemic	-0.251445	0.212585	0.239437	Site.StatusEpidemic	0.399985	117	117	acetyl-CoA C-acetyltransferase [EC:2.3.1.9] [RN:R00238]	Dicarboxylate-hydroxybutyrate cycle	Coral
K00626	Site.Status	Epidemic	-0.251445	0.212585	0.239437	Site.StatusEpidemic	0.399985	117	117	acetyl-CoA C-acetyltransferase [EC:2.3.1.9] [RN:R00238]	C5 isoprenoid biosynthesis, mevalonate pathway, archaea	Coral
K00626	Site.Status	Epidemic	-0.251445	0.212585	0.239437	Site.StatusEpidemic	0.399985	117	117	acetyl-CoA C-acetyltransferase [EC:2.3.1.9] [RN:R00238]	Hydroxypropionate-hydroxybutylate cycle	Coral
K00626	Site.Status	Epidemic	-0.251445	0.212585	0.239437	Site.StatusEpidemic	0.399985	117	117	acetyl-CoA C-acetyltransferase [EC:2.3.1.9] [RN:R00238]	C5 isoprenoid biosynthesis, mevalonate pathway	Coral
K00626	Season	wet	-0.607237	0.241845	0.0134711	Seasonwet	0.0585507	117	117	acetyl-CoA C-acetyltransferase [EC:2.3.1.9] [RN:R00238]	Dicarboxylate-hydroxybutyrate cycle	Coral
K00626	Season	wet	-0.607237	0.241845	0.0134711	Seasonwet	0.0585507	117	117	acetyl-CoA C-acetyltransferase [EC:2.3.1.9] [RN:R00238]	C5 isoprenoid biosynthesis, mevalonate pathway, archaea	Coral
K00626	Season	wet	-0.607237	0.241845	0.0134711	Seasonwet	0.0585507	117	117	acetyl-CoA C-acetyltransferase [EC:2.3.1.9] [RN:R00238]	Hydroxypropionate-hydroxybutylate cycle	Coral
K00626	Season	wet	-0.607237	0.241845	0.0134711	Seasonwet	0.0585507	117	117	acetyl-CoA C-acetyltransferase [EC:2.3.1.9] [RN:R00238]	C5 isoprenoid biosynthesis, mevalonate pathway	Coral
K00626	Site.Status	Endemic	-0.411607	0.210082	0.0526102	Site.StatusEndemic	0.145185	117	117	acetyl-CoA C-acetyltransferase [EC:2.3.1.9] [RN:R00238]	Dicarboxylate-hydroxybutyrate cycle	Coral
K00626	Site.Status	Endemic	-0.411607	0.210082	0.0526102	Site.StatusEndemic	0.145185	117	117	acetyl-CoA C-acetyltransferase [EC:2.3.1.9] [RN:R00238]	C5 isoprenoid biosynthesis, mevalonate pathway, archaea	Coral
K00626	Site.Status	Endemic	-0.411607	0.210082	0.0526102	Site.StatusEndemic	0.145185	117	117	acetyl-CoA C-acetyltransferase [EC:2.3.1.9] [RN:R00238]	Hydroxypropionate-hydroxybutylate cycle	Coral
K00626	Site.Status	Endemic	-0.411607	0.210082	0.0526102	Site.StatusEndemic	0.145185	117	117	acetyl-CoA C-acetyltransferase [EC:2.3.1.9] [RN:R00238]	C5 isoprenoid biosynthesis, mevalonate pathway	Coral
K00627	Season	wet	-0.846269	0.259529	0.00190844	Seasonwet	0.0156928	117	117	pyruvate dehydrogenase complex [EC:1.2.4.1 2.3.1.12 1.8.1.4] [RN:R00209]	Pyruvate oxidation, pyruvate => acetyl-CoA	Coral
K00627	Site.Status	Endemic	-0.292667	0.221966	0.190977	Site.StatusEndemic	0.342755	117	117	pyruvate dehydrogenase complex [EC:1.2.4.1 2.3.1.12 1.8.1.4] [RN:R00209]	Pyruvate oxidation, pyruvate => acetyl-CoA	Coral
K00627	Site.Status	Epidemic	0.0270383	0.224742	0.904535	Site.StatusEpidemic	0.937609	117	117	pyruvate dehydrogenase complex [EC:1.2.4.1 2.3.1.12 1.8.1.4] [RN:R00209]	Pyruvate oxidation, pyruvate => acetyl-CoA	Coral
K00630	Site.Status	Endemic	-0.462115	1.21065	0.703424	Site.StatusEndemic	0.809767	117	76	glycerol 3-phosphate acyltransferase [EC:2.3.1.15] [RN:R00851]	Triacylglycerol biosynthesis	Coral
K00630	Season	wet	-1.48189	1.44082	0.306055	Seasonwet	0.476616	117	76	glycerol 3-phosphate acyltransferase [EC:2.3.1.15] [RN:R00851]	Triacylglycerol biosynthesis	Coral
K00630	Site.Status	Epidemic	-0.53975	1.22659	0.660782	Site.StatusEpidemic	0.77524	117	76	glycerol 3-phosphate acyltransferase [EC:2.3.1.15] [RN:R00851]	Triacylglycerol biosynthesis	Coral
K00631	Site.Status	Endemic	-0.758841	0.305242	0.0149156	Site.StatusEndemic	0.062864	117	117	glycerol 3-phosphate acyltransferase [EC:2.3.1.15] [RN:R00851]	Triacylglycerol biosynthesis	Coral
K00631	Season	wet	-0.463662	0.358234	0.200748	Seasonwet	0.353515	117	117	glycerol 3-phosphate acyltransferase [EC:2.3.1.15] [RN:R00851]	Triacylglycerol biosynthesis	Coral
K00631	Site.Status	Epidemic	-0.340132	0.309093	0.27436	Site.StatusEpidemic	0.440778	117	117	glycerol 3-phosphate acyltransferase [EC:2.3.1.15] [RN:R00851]	Triacylglycerol biosynthesis	Coral
K00632	Site.Status	Epidemic	-0.0252416	0.267495	0.925027	Site.StatusEpidemic	0.95272	117	117	acetyl-CoA acyltransferase [EC:2.3.1.16] [RN:R07891 R07895 R07899]	Jasmonic acid biosynthesis	Coral
K00632	Site.Status	Epidemic	-0.0252416	0.267495	0.925027	Site.StatusEpidemic	0.95272	117	117	acetyl-CoA acyltransferase [EC:2.3.1.16] [RN:R03991 R03858 R04742 R03778 R04747 R01177 R00238]	beta-Oxidation	Coral
K00632	Site.Status	Endemic	-0.319295	0.264149	0.229828	Site.StatusEndemic	0.387651	117	117	acetyl-CoA acyltransferase [EC:2.3.1.16] [RN:R07891 R07895 R07899]	Jasmonic acid biosynthesis	Coral
K00632	Site.Status	Endemic	-0.319295	0.264149	0.229828	Site.StatusEndemic	0.387651	117	117	acetyl-CoA acyltransferase [EC:2.3.1.16] [RN:R03991 R03858 R04742 R03778 R04747 R01177 R00238]	beta-Oxidation	Coral
K00632	Season	wet	-0.110505	0.310328	0.722837	Seasonwet	0.8252	117	117	acetyl-CoA acyltransferase [EC:2.3.1.16] [RN:R07891 R07895 R07899]	Jasmonic acid biosynthesis	Coral
K00632	Season	wet	-0.110505	0.310328	0.722837	Seasonwet	0.8252	117	117	acetyl-CoA acyltransferase [EC:2.3.1.16] [RN:R03991 R03858 R04742 R03778 R04747 R01177 R00238]	beta-Oxidation	Coral
K00635	Site.Status	Endemic	-1.33456	0.498191	0.00854958	Site.StatusEndemic	0.044761	117	114	diacylglycerol O-acyltransferase [EC:2.3.1.20] [RN:R02251]	Triacylglycerol biosynthesis	Coral
K00635	Season	wet	-0.0248756	0.583859	0.966115	Seasonwet	0.979158	117	114	diacylglycerol O-acyltransferase [EC:2.3.1.20] [RN:R02251]	Triacylglycerol biosynthesis	Coral
K00635	Site.Status	Epidemic	-0.814658	0.504485	0.109294	Site.StatusEpidemic	0.239868	117	114	diacylglycerol O-acyltransferase [EC:2.3.1.20] [RN:R02251]	Triacylglycerol biosynthesis	Coral
K00640	Site.Status	Epidemic	-0.0375459	0.225624	0.868141	Site.StatusEpidemic	0.913295	117	117	serine O-acetyltransferase [EC:2.3.1.30] [RN:R00586]	Cysteine biosynthesis, serine => cysteine	Coral
K00640	Season	wet	-0.657767	0.257139	0.0118713	Seasonwet	0.0532238	117	117	serine O-acetyltransferase [EC:2.3.1.30] [RN:R00586]	Cysteine biosynthesis, serine => cysteine	Coral
K00640	Site.Status	Endemic	-0.297746	0.222956	0.184496	Site.StatusEndemic	0.337195	117	117	serine O-acetyltransferase [EC:2.3.1.30] [RN:R00586]	Cysteine biosynthesis, serine => cysteine	Coral
K00643	Season	wet	-0.753108	0.51033	0.142881	Seasonwet	0.288019	117	117	5-aminolevulinate synthase [EC:2.3.1.37] [RN:R00830]	Heme biosynthesis, animals and fungi, glycine => heme	Coral
K00643	Site.Status	Epidemic	-0.364986	0.446192	0.415136	Site.StatusEpidemic	0.57281	117	117	5-aminolevulinate synthase [EC:2.3.1.37] [RN:R00830]	Heme biosynthesis, animals and fungi, glycine => heme	Coral
K00643	Site.Status	Endemic	-0.669413	0.440871	0.131806	Site.StatusEndemic	0.273594	117	117	5-aminolevulinate synthase [EC:2.3.1.37] [RN:R00830]	Heme biosynthesis, animals and fungi, glycine => heme	Coral
K00645	Site.Status	Epidemic	-0.0487049	0.224438	0.828604	Site.StatusEpidemic	0.886565	117	117	[acyl-carrier-protein] S-malonyltransferase [EC:2.3.1.39]	Fatty acid biosynthesis in mitochondria, fungi	Coral
K00645	Site.Status	Epidemic	-0.0487049	0.224438	0.828604	Site.StatusEpidemic	0.886565	117	117	[acyl-carrier-protein] S-malonyltransferase [EC:2.3.1.39] [RN:R01626]	Fatty acid biosynthesis, initiation	Coral
K00645	Site.Status	Epidemic	-0.0487049	0.224438	0.828604	Site.StatusEpidemic	0.886565	117	117	[acyl-carrier-protein] S-malonyltransferase [EC:2.3.1.39]	Fatty acid biosynthesis in mitochondria, animals	Coral
K00645	Season	wet	-0.919675	0.255514	0.000476941	Seasonwet	0.00573715	117	117	[acyl-carrier-protein] S-malonyltransferase [EC:2.3.1.39]	Fatty acid biosynthesis in mitochondria, fungi	Coral
K00645	Season	wet	-0.919675	0.255514	0.000476941	Seasonwet	0.00573715	117	117	[acyl-carrier-protein] S-malonyltransferase [EC:2.3.1.39] [RN:R01626]	Fatty acid biosynthesis, initiation	Coral
K00645	Season	wet	-0.919675	0.255514	0.000476941	Seasonwet	0.00573715	117	117	[acyl-carrier-protein] S-malonyltransferase [EC:2.3.1.39]	Fatty acid biosynthesis in mitochondria, animals	Coral
K00645	Site.Status	Endemic	-0.299467	0.221791	0.179718	Site.StatusEndemic	0.331253	117	117	[acyl-carrier-protein] S-malonyltransferase [EC:2.3.1.39]	Fatty acid biosynthesis in mitochondria, fungi	Coral
K00645	Site.Status	Endemic	-0.299467	0.221791	0.179718	Site.StatusEndemic	0.331253	117	117	[acyl-carrier-protein] S-malonyltransferase [EC:2.3.1.39] [RN:R01626]	Fatty acid biosynthesis, initiation	Coral
K00645	Site.Status	Endemic	-0.299467	0.221791	0.179718	Site.StatusEndemic	0.331253	117	117	[acyl-carrier-protein] S-malonyltransferase [EC:2.3.1.39]	Fatty acid biosynthesis in mitochondria, animals	Coral
K00647	Season	wet	-1.15529	0.355385	0.00152267	Seasonwet	0.0133452	117	117	3-oxoacyl-[acyl-carrier-protein] synthase I [EC:2.3.1.41] [RN:R04355 R04952 R04957 R04960 R04963 R04726 R04968]	Fatty acid biosynthesis, elongation	Coral
K00647	Season	wet	-1.15529	0.355385	0.00152267	Seasonwet	0.0133452	117	117	3-oxoacyl-[acyl-carrier-protein] synthase [EC:2.3.1.41 2.3.1.179] [RN:R10115 R10119]	Pimeloyl-ACP biosynthesis, BioC-BioH pathway, malonyl-ACP => pimeloyl-ACP	Coral
K00647	Site.Status	Endemic	-0.343447	0.308023	0.267281	Site.StatusEndemic	0.432051	117	117	3-oxoacyl-[acyl-carrier-protein] synthase I [EC:2.3.1.41] [RN:R04355 R04952 R04957 R04960 R04963 R04726 R04968]	Fatty acid biosynthesis, elongation	Coral
K00647	Site.Status	Endemic	-0.343447	0.308023	0.267281	Site.StatusEndemic	0.432051	117	117	3-oxoacyl-[acyl-carrier-protein] synthase [EC:2.3.1.41 2.3.1.179] [RN:R10115 R10119]	Pimeloyl-ACP biosynthesis, BioC-BioH pathway, malonyl-ACP => pimeloyl-ACP	Coral
K00647	Site.Status	Epidemic	-0.911172	0.311712	0.00420828	Site.StatusEpidemic	0.026909	117	117	3-oxoacyl-[acyl-carrier-protein] synthase I [EC:2.3.1.41] [RN:R04355 R04952 R04957 R04960 R04963 R04726 R04968]	Fatty acid biosynthesis, elongation	Coral
K00647	Site.Status	Epidemic	-0.911172	0.311712	0.00420828	Site.StatusEpidemic	0.026909	117	117	3-oxoacyl-[acyl-carrier-protein] synthase [EC:2.3.1.41 2.3.1.179] [RN:R10115 R10119]	Pimeloyl-ACP biosynthesis, BioC-BioH pathway, malonyl-ACP => pimeloyl-ACP	Coral
K00648	Site.Status	Endemic	-0.309705	0.220244	0.162494	Site.StatusEndemic	0.310569	117	117	acetoacetyl-[acyl-carrier protein] synthase [EC:2.3.1.180] [RN:R10707]	Fatty acid biosynthesis, initiation	Coral
K00648	Site.Status	Epidemic	0.122981	0.222874	0.582211	Site.StatusEpidemic	0.719481	117	117	acetoacetyl-[acyl-carrier protein] synthase [EC:2.3.1.180] [RN:R10707]	Fatty acid biosynthesis, initiation	Coral
K00648	Season	wet	-0.707041	0.253821	0.00627966	Seasonwet	0.0360028	117	117	acetoacetyl-[acyl-carrier protein] synthase [EC:2.3.1.180] [RN:R10707]	Fatty acid biosynthesis, initiation	Coral
K00651	Site.Status	Epidemic	-0.230855	0.342696	0.501937	Site.StatusEpidemic	0.650027	117	117	homoserine O-succinyltransferase [EC:2.3.1.46] [RN:R01777]	Methionine biosynthesis, apartate => homoserine => methionine	Coral
K00651	Site.Status	Endemic	-0.84202	0.338765	0.0144251	Site.StatusEndemic	0.061334	117	117	homoserine O-succinyltransferase [EC:2.3.1.46] [RN:R01777]	Methionine biosynthesis, apartate => homoserine => methionine	Coral
K00651	Season	wet	-1.04632	0.385852	0.0077418	Seasonwet	0.0419706	117	117	homoserine O-succinyltransferase [EC:2.3.1.46] [RN:R01777]	Methionine biosynthesis, apartate => homoserine => methionine	Coral
K00652	Site.Status	Epidemic	0.275739	0.297596	0.356186	Site.StatusEpidemic	0.526681	117	117	8-amino-7-oxononanoate synthase [EC:2.3.1.47] [RN:R10124]	Biotin biosynthesis, BioI pathway, long-chain-acyl-ACP => pimeloyl-ACP => biotin	Coral
K00652	Site.Status	Epidemic	0.275739	0.297596	0.356186	Site.StatusEpidemic	0.526681	117	117	8-amino-7-oxononanoate synthase [EC:2.3.1.47] [RN:R03210]	Biotin biosynthesis, BioW pathway, pimelate => pimeloyl-CoA => biotin	Coral
K00652	Site.Status	Epidemic	0.275739	0.297596	0.356186	Site.StatusEpidemic	0.526681	117	117	8-amino-7-oxononanoate synthase [EC:2.3.1.47] [RN:R10124 R03210]	Biotin biosynthesis, pimeloyl-ACP/CoA => biotin	Coral
K00652	Season	wet	-0.764856	0.338254	0.0256756	Seasonwet	0.0874135	117	117	8-amino-7-oxononanoate synthase [EC:2.3.1.47] [RN:R10124]	Biotin biosynthesis, BioI pathway, long-chain-acyl-ACP => pimeloyl-ACP => biotin	Coral
K00652	Season	wet	-0.764856	0.338254	0.0256756	Seasonwet	0.0874135	117	117	8-amino-7-oxononanoate synthase [EC:2.3.1.47] [RN:R03210]	Biotin biosynthesis, BioW pathway, pimelate => pimeloyl-CoA => biotin	Coral
K00652	Season	wet	-0.764856	0.338254	0.0256756	Seasonwet	0.0874135	117	117	8-amino-7-oxononanoate synthase [EC:2.3.1.47] [RN:R10124 R03210]	Biotin biosynthesis, pimeloyl-ACP/CoA => biotin	Coral
K00652	Site.Status	Endemic	-0.136447	0.2941	0.643603	Site.StatusEndemic	0.763924	117	117	8-amino-7-oxononanoate synthase [EC:2.3.1.47] [RN:R10124]	Biotin biosynthesis, BioI pathway, long-chain-acyl-ACP => pimeloyl-ACP => biotin	Coral
K00652	Site.Status	Endemic	-0.136447	0.2941	0.643603	Site.StatusEndemic	0.763924	117	117	8-amino-7-oxononanoate synthase [EC:2.3.1.47] [RN:R03210]	Biotin biosynthesis, BioW pathway, pimelate => pimeloyl-CoA => biotin	Coral
K00652	Site.Status	Endemic	-0.136447	0.2941	0.643603	Site.StatusEndemic	0.763924	117	117	8-amino-7-oxononanoate synthase [EC:2.3.1.47] [RN:R10124 R03210]	Biotin biosynthesis, pimeloyl-ACP/CoA => biotin	Coral
K00655	Site.Status	Endemic	-0.264445	0.222358	0.236871	Site.StatusEndemic	0.397034	117	117	1-acyl-sn-glycerol-3-phosphate acyltransferase [EC:2.3.1.51] [RN:R02241]	Triacylglycerol biosynthesis	Coral
K00655	Site.Status	Epidemic	-0.101088	0.224973	0.654066	Site.StatusEpidemic	0.771684	117	117	1-acyl-sn-glycerol-3-phosphate acyltransferase [EC:2.3.1.51] [RN:R02241]	Triacylglycerol biosynthesis	Coral
K00655	Season	wet	-0.694007	0.254628	0.00744216	Seasonwet	0.0407604	117	117	1-acyl-sn-glycerol-3-phosphate acyltransferase [EC:2.3.1.51] [RN:R02241]	Triacylglycerol biosynthesis	Coral
K00657	Site.Status	Epidemic	0.706921	0.413066	0.0898438	Site.StatusEpidemic	0.20988	117	117	diamine N-acetyltransferase [EC:2.3.1.57] [RN:R01154]	GABA biosynthesis, eukaryotes, putrescine => GABA	Coral
K00657	Season	wet	-0.438812	0.471866	0.354428	Seasonwet	0.526681	117	117	diamine N-acetyltransferase [EC:2.3.1.57] [RN:R01154]	GABA biosynthesis, eukaryotes, putrescine => GABA	Coral
K00657	Site.Status	Endemic	0.0796988	0.408154	0.845547	Site.StatusEndemic	0.897979	117	117	diamine N-acetyltransferase [EC:2.3.1.57] [RN:R01154]	GABA biosynthesis, eukaryotes, putrescine => GABA	Coral
K00658	Season	wet	-0.782763	0.292313	0.0133823	Seasonwet	0.0582055	117	117	2-oxoglutarate dehydrogenase [EC:1.2.4.2 2.3.1.61 1.8.1.4] [RN:R00621 R03316 R02570 R07618]	Citrate cycle, second carbon oxidation, 2-oxoglutarate => oxaloacetate	Coral
K00658	Season	wet	-0.782763	0.292313	0.0133823	Seasonwet	0.0582055	117	117	2-oxoglutarate dehydrogenase complex [EC:1.2.4.2 2.3.1.61 1.8.1.4] [RN:R00621 R03316 R02570 R07618]	Citrate cycle (TCA cycle, Krebs cycle)	Coral
K00658	Season	wet	-0.782763	0.292313	0.0133823	Seasonwet	0.0582055	117	117	2-oxoglutarate dehydrogenase E2 component (dihydrolipoamide [EC:2.3.1.61] [RN:R01933]	Lysine degradation, lysine => saccharopine => acetoacetyl-CoA	Coral
K00658	Site.Status	Endemic	-0.260978	0.252292	0.306196	Site.StatusEndemic	0.476757	117	117	2-oxoglutarate dehydrogenase [EC:1.2.4.2 2.3.1.61 1.8.1.4] [RN:R00621 R03316 R02570 R07618]	Citrate cycle, second carbon oxidation, 2-oxoglutarate => oxaloacetate	Coral
K00658	Site.Status	Endemic	-0.260978	0.252292	0.306196	Site.StatusEndemic	0.476757	117	117	2-oxoglutarate dehydrogenase complex [EC:1.2.4.2 2.3.1.61 1.8.1.4] [RN:R00621 R03316 R02570 R07618]	Citrate cycle (TCA cycle, Krebs cycle)	Coral
K00658	Site.Status	Endemic	-0.260978	0.252292	0.306196	Site.StatusEndemic	0.476757	117	117	2-oxoglutarate dehydrogenase E2 component (dihydrolipoamide [EC:2.3.1.61] [RN:R01933]	Lysine degradation, lysine => saccharopine => acetoacetyl-CoA	Coral
K00658	Site.Status	Epidemic	-0.00505131	0.255361	0.984304	Site.StatusEpidemic	0.990256	117	117	2-oxoglutarate dehydrogenase [EC:1.2.4.2 2.3.1.61 1.8.1.4] [RN:R00621 R03316 R02570 R07618]	Citrate cycle, second carbon oxidation, 2-oxoglutarate => oxaloacetate	Coral
K00658	Site.Status	Epidemic	-0.00505131	0.255361	0.984304	Site.StatusEpidemic	0.990256	117	117	2-oxoglutarate dehydrogenase complex [EC:1.2.4.2 2.3.1.61 1.8.1.4] [RN:R00621 R03316 R02570 R07618]	Citrate cycle (TCA cycle, Krebs cycle)	Coral
K00658	Site.Status	Epidemic	-0.00505131	0.255361	0.984304	Site.StatusEpidemic	0.990256	117	117	2-oxoglutarate dehydrogenase E2 component (dihydrolipoamide [EC:2.3.1.61] [RN:R01933]	Lysine degradation, lysine => saccharopine => acetoacetyl-CoA	Coral
K00672	Site.Status	Endemic	-1.90037	0.627422	0.00315182	Site.StatusEndemic	0.022246	117	117	formylmethanofuran--tetrahydromethanopterin N-formyltransferase [EC:2.3.1.101] [RN:R03390]	Methanogenesis, CO2 => methane	Coral
K00672	Site.Status	Epidemic	0.0868021	0.635032	0.891566	Site.StatusEpidemic	0.929768	117	117	formylmethanofuran--tetrahydromethanopterin N-formyltransferase [EC:2.3.1.101] [RN:R03390]	Methanogenesis, CO2 => methane	Coral
K00672	Season	wet	-0.162214	0.724679	0.82364	Seasonwet	0.884511	117	117	formylmethanofuran--tetrahydromethanopterin N-formyltransferase [EC:2.3.1.101] [RN:R03390]	Methanogenesis, CO2 => methane	Coral
K00674	Site.Status	Endemic	-0.222025	0.247413	0.371469	Site.StatusEndemic	0.537212	117	117	2,3,4,5-tetrahydropyridine-2-carboxylate N-succinyltransferase [EC:2.3.1.117] [RN:R04365]	Lysine biosynthesis, succinyl-DAP pathway, aspartate => lysine	Coral
K00674	Season	wet	-0.821726	0.284376	0.00463007	Seasonwet	0.0288535	117	117	2,3,4,5-tetrahydropyridine-2-carboxylate N-succinyltransferase [EC:2.3.1.117] [RN:R04365]	Lysine biosynthesis, succinyl-DAP pathway, aspartate => lysine	Coral
K00674	Site.Status	Epidemic	-0.261589	0.250349	0.298356	Site.StatusEpidemic	0.467834	117	117	2,3,4,5-tetrahydropyridine-2-carboxylate N-succinyltransferase [EC:2.3.1.117] [RN:R04365]	Lysine biosynthesis, succinyl-DAP pathway, aspartate => lysine	Coral
K00677	Site.Status	Epidemic	0.0428677	0.241424	0.859536	Site.StatusEpidemic	0.907561	117	117	lpxA; UDP-N-acetylglucosamine acyltransferase [EC:2.3.1.129] [RN:R04567]	KDO2-lipid A biosynthesis, Raetz pathway, LpxL-LpxM type	Coral
K00677	Site.Status	Epidemic	0.0428677	0.241424	0.859536	Site.StatusEpidemic	0.907561	117	117	lpxA; UDP-N-acetylglucosamine acyltransferase [EC:2.3.1.129]	KDO2-lipid A biosynthesis, Raetz pathway, non-LpxL-LpxM type	Coral
K00677	Site.Status	Endemic	-0.27596	0.238469	0.250724	Site.StatusEndemic	0.413438	117	117	lpxA; UDP-N-acetylglucosamine acyltransferase [EC:2.3.1.129] [RN:R04567]	KDO2-lipid A biosynthesis, Raetz pathway, LpxL-LpxM type	Coral
K00677	Site.Status	Endemic	-0.27596	0.238469	0.250724	Site.StatusEndemic	0.413438	117	117	lpxA; UDP-N-acetylglucosamine acyltransferase [EC:2.3.1.129]	KDO2-lipid A biosynthesis, Raetz pathway, non-LpxL-LpxM type	Coral
K00677	Season	wet	-1.00514	0.277912	0.000706182	Seasonwet	0.00771295	117	117	lpxA; UDP-N-acetylglucosamine acyltransferase [EC:2.3.1.129] [RN:R04567]	KDO2-lipid A biosynthesis, Raetz pathway, LpxL-LpxM type	Coral
K00677	Season	wet	-1.00514	0.277912	0.000706182	Seasonwet	0.00771295	117	117	lpxA; UDP-N-acetylglucosamine acyltransferase [EC:2.3.1.129]	KDO2-lipid A biosynthesis, Raetz pathway, non-LpxL-LpxM type	Coral
K00688	Site.Status	Endemic	-0.433991	0.286709	0.132971	Site.StatusEndemic	0.275417	117	117	glycogen phosphorylase [EC:2.4.1.1] [RN:R02111]	Glycogen degradation, glycogen => glucose-6P	Coral
K00688	Season	wet	-0.576316	0.330226	0.0836931	Seasonwet	0.200779	117	117	glycogen phosphorylase [EC:2.4.1.1] [RN:R02111]	Glycogen degradation, glycogen => glucose-6P	Coral
K00688	Site.Status	Epidemic	-0.232601	0.290129	0.424444	Site.StatusEpidemic	0.581477	117	117	glycogen phosphorylase [EC:2.4.1.1] [RN:R02111]	Glycogen degradation, glycogen => glucose-6P	Coral
K00693	Season	wet	1.26687	1.18555	0.287611	Seasonwet	0.456088	117	91	glycogen synthase [EC:2.4.1.11] [RN:R00292]	Glycogen biosynthesis, glucose-1P => glycogen/starch	Coral
K00693	Site.Status	Endemic	-1.26153	0.995718	0.207856	Site.StatusEndemic	0.361561	117	91	glycogen synthase [EC:2.4.1.11] [RN:R00292]	Glycogen biosynthesis, glucose-1P => glycogen/starch	Coral
K00693	Site.Status	Epidemic	0.452755	1.00886	0.654477	Site.StatusEpidemic	0.772027	117	91	glycogen synthase [EC:2.4.1.11] [RN:R00292]	Glycogen biosynthesis, glucose-1P => glycogen/starch	Coral
K00700	Site.Status	Endemic	-0.323249	0.322586	0.318526	Site.StatusEndemic	0.491113	117	117	1,4-alpha-glucan branching enzyme [EC:2.4.1.18] [RN:R02110]	Trehalose biosynthesis, D-glucose 1P => trehalose	Coral
K00700	Site.Status	Endemic	-0.323249	0.322586	0.318526	Site.StatusEndemic	0.491113	117	117	1,4-alpha-glucan branching enzyme [EC:2.4.1.18] [RN:R02110]	Glycogen biosynthesis, glucose-1P => glycogen/starch	Coral
K00700	Site.Status	Epidemic	0.132961	0.326455	0.684591	Site.StatusEpidemic	0.794914	117	117	1,4-alpha-glucan branching enzyme [EC:2.4.1.18] [RN:R02110]	Trehalose biosynthesis, D-glucose 1P => trehalose	Coral
K00700	Site.Status	Epidemic	0.132961	0.326455	0.684591	Site.StatusEpidemic	0.794914	117	117	1,4-alpha-glucan branching enzyme [EC:2.4.1.18] [RN:R02110]	Glycogen biosynthesis, glucose-1P => glycogen/starch	Coral
K00700	Season	wet	-0.606667	0.372385	0.10612	Seasonwet	0.234976	117	117	1,4-alpha-glucan branching enzyme [EC:2.4.1.18] [RN:R02110]	Trehalose biosynthesis, D-glucose 1P => trehalose	Coral
K00700	Season	wet	-0.606667	0.372385	0.10612	Seasonwet	0.234976	117	117	1,4-alpha-glucan branching enzyme [EC:2.4.1.18] [RN:R02110]	Glycogen biosynthesis, glucose-1P => glycogen/starch	Coral
K00703	Site.Status	Endemic	-0.353067	0.263933	0.183765	Site.StatusEndemic	0.336356	117	117	starch synthase [EC:2.4.1.21] [RN:R02421]	Glycogen biosynthesis, glucose-1P => glycogen/starch	Coral
K00703	Site.Status	Endemic	-0.353067	0.263933	0.183765	Site.StatusEndemic	0.336356	117	117	starch synthase [EC:2.4.1.21] [RN:R02421]	Trehalose biosynthesis, D-glucose 1P => trehalose	Coral
K00703	Season	wet	-0.551635	0.304921	0.0731514	Seasonwet	0.18237	117	117	starch synthase [EC:2.4.1.21] [RN:R02421]	Glycogen biosynthesis, glucose-1P => glycogen/starch	Coral
K00703	Season	wet	-0.551635	0.304921	0.0731514	Seasonwet	0.18237	117	117	starch synthase [EC:2.4.1.21] [RN:R02421]	Trehalose biosynthesis, D-glucose 1P => trehalose	Coral
K00703	Site.Status	Epidemic	0.087598	0.267104	0.743573	Site.StatusEpidemic	0.837691	117	117	starch synthase [EC:2.4.1.21] [RN:R02421]	Glycogen biosynthesis, glucose-1P => glycogen/starch	Coral
K00703	Site.Status	Epidemic	0.087598	0.267104	0.743573	Site.StatusEpidemic	0.837691	117	117	starch synthase [EC:2.4.1.21] [RN:R02421]	Trehalose biosynthesis, D-glucose 1P => trehalose	Coral
K00705	Season	wet	-0.311603	0.356351	0.383768	Seasonwet	0.549593	117	117	4-alpha-glucanotransferase [EC:2.4.1.25] [RN:R02111]	Glycogen degradation, glycogen => glucose-6P	Coral
K00705	Site.Status	Endemic	-0.462742	0.308934	0.137042	Site.StatusEndemic	0.28042	117	117	4-alpha-glucanotransferase [EC:2.4.1.25] [RN:R02111]	Glycogen degradation, glycogen => glucose-6P	Coral
K00705	Site.Status	Epidemic	0.255426	0.312632	0.41569	Site.StatusEpidemic	0.573531	117	117	4-alpha-glucanotransferase [EC:2.4.1.25] [RN:R02111]	Glycogen degradation, glycogen => glucose-6P	Coral
K00720	Site.Status	Epidemic	2.57473	0.841016	0.00280779	Site.StatusEpidemic	0.0204126	117	102	ceramide glucosyltransferase [EC:2.4.1.80] [RN:R01497]	Lactosylceramide biosynthesis	Coral
K00720	Site.Status	Endemic	0.388403	0.830354	0.640941	Site.StatusEndemic	0.762767	117	102	ceramide glucosyltransferase [EC:2.4.1.80] [RN:R01497]	Lactosylceramide biosynthesis	Coral
K00720	Season	wet	3.33926	0.978759	0.000973789	Seasonwet	0.009703	117	102	ceramide glucosyltransferase [EC:2.4.1.80] [RN:R01497]	Lactosylceramide biosynthesis	Coral
K00748	Site.Status	Epidemic	-0.0412742	0.23648	0.862011	Site.StatusEpidemic	0.909196	117	117	lpxB; lipid-A-disaccharide synthase [EC:2.4.1.182]	KDO2-lipid A biosynthesis, Raetz pathway, non-LpxL-LpxM type	Coral
K00748	Site.Status	Epidemic	-0.0412742	0.23648	0.862011	Site.StatusEpidemic	0.909196	117	117	lpxB; lipid-A-disaccharide synthase [EC:2.4.1.182] [RN:R04606]	KDO2-lipid A biosynthesis, Raetz pathway, LpxL-LpxM type	Coral
K00748	Season	wet	-1.0039	0.271218	0.000728612	Seasonwet	0.00789316	117	117	lpxB; lipid-A-disaccharide synthase [EC:2.4.1.182]	KDO2-lipid A biosynthesis, Raetz pathway, non-LpxL-LpxM type	Coral
K00748	Season	wet	-1.0039	0.271218	0.000728612	Seasonwet	0.00789316	117	117	lpxB; lipid-A-disaccharide synthase [EC:2.4.1.182] [RN:R04606]	KDO2-lipid A biosynthesis, Raetz pathway, LpxL-LpxM type	Coral
K00748	Site.Status	Endemic	-0.257363	0.233623	0.274773	Site.StatusEndemic	0.441214	117	117	lpxB; lipid-A-disaccharide synthase [EC:2.4.1.182]	KDO2-lipid A biosynthesis, Raetz pathway, non-LpxL-LpxM type	Coral
K00748	Site.Status	Endemic	-0.257363	0.233623	0.274773	Site.StatusEndemic	0.441214	117	117	lpxB; lipid-A-disaccharide synthase [EC:2.4.1.182] [RN:R04606]	KDO2-lipid A biosynthesis, Raetz pathway, LpxL-LpxM type	Coral
K00762	Season	wet	-0.68408	0.256063	0.00867974	Seasonwet	0.0453151	117	117	orotate phosphoribosyltransferase [EC:2.4.2.10] [RN:R01870]	Uridine monophosphate biosynthesis, glutamine (+ PRPP) => UMP	Coral
K00762	Site.Status	Endemic	-0.346756	0.222253	0.121596	Site.StatusEndemic	0.258996	117	117	orotate phosphoribosyltransferase [EC:2.4.2.10] [RN:R01870]	Uridine monophosphate biosynthesis, glutamine (+ PRPP) => UMP	Coral
K00762	Site.Status	Epidemic	-0.0387289	0.224906	0.863597	Site.StatusEpidemic	0.910391	117	117	orotate phosphoribosyltransferase [EC:2.4.2.10] [RN:R01870]	Uridine monophosphate biosynthesis, glutamine (+ PRPP) => UMP	Coral
K00764	Season	wet	-0.743837	0.25915	0.00490777	Seasonwet	0.0302103	117	117	amidophosphoribosyltransferase [EC:2.4.2.14] [RN:R01072]	Inosine monophosphate biosynthesis, PRPP + glutamine => IMP	Coral
K00764	Site.Status	Endemic	-0.377702	0.224804	0.0957762	Site.StatusEndemic	0.218915	117	117	amidophosphoribosyltransferase [EC:2.4.2.14] [RN:R01072]	Inosine monophosphate biosynthesis, PRPP + glutamine => IMP	Coral
K00764	Site.Status	Epidemic	-0.0536063	0.227491	0.81415	Site.StatusEpidemic	0.880496	117	117	amidophosphoribosyltransferase [EC:2.4.2.14] [RN:R01072]	Inosine monophosphate biosynthesis, PRPP + glutamine => IMP	Coral
K00765	Season	wet	-0.75684	0.270479	0.00605526	Seasonwet	0.0349096	117	117	ATP phosphoribosyltransferase [EC:2.4.2.17] [RN:R01071]	Histidine biosynthesis, PRPP => histidine	Coral
K00765	Site.Status	Epidemic	-0.0443138	0.237568	0.852372	Site.StatusEpidemic	0.901889	117	117	ATP phosphoribosyltransferase [EC:2.4.2.17] [RN:R01071]	Histidine biosynthesis, PRPP => histidine	Coral
K00765	Site.Status	Endemic	-0.379769	0.234766	0.108608	Site.StatusEndemic	0.238839	117	117	ATP phosphoribosyltransferase [EC:2.4.2.17] [RN:R01071]	Histidine biosynthesis, PRPP => histidine	Coral
K00766	Season	wet	-0.738533	0.270773	0.00741719	Seasonwet	0.0406723	117	117	anthranilate phosphoribosyltransferase [EC:2.4.2.18] [RN:R01073]	Tryptophan biosynthesis, chorismate => tryptophan	Coral
K00766	Site.Status	Epidemic	-0.0401265	0.23757	0.866183	Site.StatusEpidemic	0.91232	117	117	anthranilate phosphoribosyltransferase [EC:2.4.2.18] [RN:R01073]	Tryptophan biosynthesis, chorismate => tryptophan	Coral
K00766	Site.Status	Endemic	-0.386233	0.23476	0.102789	Site.StatusEndemic	0.229506	117	117	anthranilate phosphoribosyltransferase [EC:2.4.2.18] [RN:R01073]	Tryptophan biosynthesis, chorismate => tryptophan	Coral
K00767	Site.Status	Endemic	-0.204124	0.253368	0.42219	Site.StatusEndemic	0.579229	117	117	nicotinate-nucleotide pyrophosphorylase (carboxylating) [EC:2.4.2.19] [RN:R03348]	NAD biosynthesis, aspartate => NAD	Coral
K00767	Season	wet	-0.720167	0.292033	0.0151824	Seasonwet	0.0634896	117	117	nicotinate-nucleotide pyrophosphorylase (carboxylating) [EC:2.4.2.19] [RN:R03348]	NAD biosynthesis, aspartate => NAD	Coral
K00767	Site.Status	Epidemic	0.0651734	0.256396	0.799823	Site.StatusEpidemic	0.873621	117	117	nicotinate-nucleotide pyrophosphorylase (carboxylating) [EC:2.4.2.19] [RN:R03348]	NAD biosynthesis, aspartate => NAD	Coral
K00772	Season	wet	-0.565329	0.350315	0.110316	Seasonwet	0.241513	117	117	5'-methylthioadenosine phosphorylase [EC:2.4.2.28] [RN:R01402]	Methionine salvage pathway	Coral
K00772	Site.Status	Epidemic	0.561355	0.300789	0.0649478	Site.StatusEpidemic	0.167846	117	117	5'-methylthioadenosine phosphorylase [EC:2.4.2.28] [RN:R01402]	Methionine salvage pathway	Coral
K00772	Site.Status	Endemic	-0.178384	0.296979	0.549423	Site.StatusEndemic	0.69139	117	117	5'-methylthioadenosine phosphorylase [EC:2.4.2.28] [RN:R01402]	Methionine salvage pathway	Coral
K00788	Season	wet	-0.571369	0.24274	0.0203094	Seasonwet	0.076234	117	117	thiamine-phosphate pyrophosphorylase [EC:2.5.1.3] [RN:R03223]	Thiamine biosynthesis, AIR => thiamine-P/thiamine-2P	Coral
K00788	Site.Status	Epidemic	0.163504	0.214451	0.447425	Site.StatusEpidemic	0.602952	117	117	thiamine-phosphate pyrophosphorylase [EC:2.5.1.3] [RN:R03223]	Thiamine biosynthesis, AIR => thiamine-P/thiamine-2P	Coral
K00788	Site.Status	Endemic	-0.148836	0.211958	0.484031	Site.StatusEndemic	0.634423	117	117	thiamine-phosphate pyrophosphorylase [EC:2.5.1.3] [RN:R03223]	Thiamine biosynthesis, AIR => thiamine-P/thiamine-2P	Coral
K00789	Site.Status	Epidemic	-0.0659017	0.223846	0.769001	Site.StatusEpidemic	0.85362	117	117	S-adenosylmethionine synthetase [EC:2.5.1.6] [RN:R00177]	Ethylene biosynthesis, methionine => ethylene	Coral
K00789	Site.Status	Epidemic	-0.0659017	0.223846	0.769001	Site.StatusEpidemic	0.85362	117	117	S-adenosylmethionine synthetase [EC:2.5.1.6] [RN:R00177]	Methionine degradation	Coral
K00789	Site.Status	Epidemic	-0.0659017	0.223846	0.769001	Site.StatusEpidemic	0.85362	117	117	S-adenosylmethionine synthetase [EC:2.5.1.6] [RN:R00177]	Methionine salvage pathway	Coral
K00789	Site.Status	Epidemic	-0.0659017	0.223846	0.769001	Site.StatusEpidemic	0.85362	117	117	S-adenosylmethionine synthetase [EC:2.5.1.6] [RN:R00177]	Cysteine biosynthesis, methionine => cysteine	Coral
K00789	Season	wet	-0.931467	0.254398	0.000383954	Seasonwet	0.00513402	117	117	S-adenosylmethionine synthetase [EC:2.5.1.6] [RN:R00177]	Ethylene biosynthesis, methionine => ethylene	Coral
K00789	Season	wet	-0.931467	0.254398	0.000383954	Seasonwet	0.00513402	117	117	S-adenosylmethionine synthetase [EC:2.5.1.6] [RN:R00177]	Methionine degradation	Coral
K00789	Season	wet	-0.931467	0.254398	0.000383954	Seasonwet	0.00513402	117	117	S-adenosylmethionine synthetase [EC:2.5.1.6] [RN:R00177]	Methionine salvage pathway	Coral
K00789	Season	wet	-0.931467	0.254398	0.000383954	Seasonwet	0.00513402	117	117	S-adenosylmethionine synthetase [EC:2.5.1.6] [RN:R00177]	Cysteine biosynthesis, methionine => cysteine	Coral
K00789	Site.Status	Endemic	-0.361534	0.221217	0.105051	Site.StatusEndemic	0.233225	117	117	S-adenosylmethionine synthetase [EC:2.5.1.6] [RN:R00177]	Ethylene biosynthesis, methionine => ethylene	Coral
K00789	Site.Status	Endemic	-0.361534	0.221217	0.105051	Site.StatusEndemic	0.233225	117	117	S-adenosylmethionine synthetase [EC:2.5.1.6] [RN:R00177]	Methionine degradation	Coral
K00789	Site.Status	Endemic	-0.361534	0.221217	0.105051	Site.StatusEndemic	0.233225	117	117	S-adenosylmethionine synthetase [EC:2.5.1.6] [RN:R00177]	Methionine salvage pathway	Coral
K00789	Site.Status	Endemic	-0.361534	0.221217	0.105051	Site.StatusEndemic	0.233225	117	117	S-adenosylmethionine synthetase [EC:2.5.1.6] [RN:R00177]	Cysteine biosynthesis, methionine => cysteine	Coral
K00793	Season	wet	-0.90511	0.247656	0.000393603	Seasonwet	0.00513402	117	117	riboflavin synthase [EC:2.5.1.9] [RN: R00066]	Riboflavin biosynthesis, GTP => riboflavin/FMN/FAD	Coral
K00793	Site.Status	Endemic	-0.287981	0.215059	0.183304	Site.StatusEndemic	0.335775	117	117	riboflavin synthase [EC:2.5.1.9] [RN: R00066]	Riboflavin biosynthesis, GTP => riboflavin/FMN/FAD	Coral
K00793	Site.Status	Epidemic	-0.0134997	0.217623	0.95065	Site.StatusEpidemic	0.970647	117	117	riboflavin synthase [EC:2.5.1.9] [RN: R00066]	Riboflavin biosynthesis, GTP => riboflavin/FMN/FAD	Coral
K00794	Season	wet	-1.03106	0.275723	0.000292799	Seasonwet	0.00430601	117	117	6,7-dimethyl-8-ribityllumazine synthase [EC:2.5.1.78] [RN:R04457]	Riboflavin biosynthesis, GTP => riboflavin/FMN/FAD	Coral
K00794	Site.Status	Epidemic	-0.0135723	0.24206	0.955388	Site.StatusEpidemic	0.972507	117	117	6,7-dimethyl-8-ribityllumazine synthase [EC:2.5.1.78] [RN:R04457]	Riboflavin biosynthesis, GTP => riboflavin/FMN/FAD	Coral
K00794	Site.Status	Endemic	-0.301869	0.239201	0.209627	Site.StatusEndemic	0.363584	117	117	6,7-dimethyl-8-ribityllumazine synthase [EC:2.5.1.78] [RN:R04457]	Riboflavin biosynthesis, GTP => riboflavin/FMN/FAD	Coral
K00795	Site.Status	Endemic	-0.113094	0.300255	0.707153	Site.StatusEndemic	0.813257	117	117	DMPP -> GPP -> FPP [EC:2.5.1.1 2.5.1.10] [RN:R01658 R02003]	C10-C20 isoprenoid biosynthesis, bacteria	Coral
K00795	Site.Status	Epidemic	-0.63578	0.30385	0.0387085	Site.StatusEpidemic	0.116803	117	117	DMPP -> GPP -> FPP [EC:2.5.1.1 2.5.1.10] [RN:R01658 R02003]	C10-C20 isoprenoid biosynthesis, bacteria	Coral
K00795	Season	wet	-1.02214	0.346391	0.0038653	Seasonwet	0.0253331	117	117	DMPP -> GPP -> FPP [EC:2.5.1.1 2.5.1.10] [RN:R01658 R02003]	C10-C20 isoprenoid biosynthesis, bacteria	Coral
K00796	Season	wet	-0.847898	0.257767	0.00134196	Seasonwet	0.0122034	117	117	dihydropteroate synthase [EC:2.5.1.15] [RN:R03066 R03067]	Tetrahydrofolate biosynthesis, mediated by PTPS, GTP => THF	Coral
K00796	Season	wet	-0.847898	0.257767	0.00134196	Seasonwet	0.0122034	117	117	dihydropteroate synthase [EC:2.5.1.15] [RN:R03066 R03067]	Tetrahydrofolate biosynthesis, GTP => THF	Coral
K00796	Site.Status	Endemic	-0.296265	0.224032	0.188768	Site.StatusEndemic	0.339916	117	117	dihydropteroate synthase [EC:2.5.1.15] [RN:R03066 R03067]	Tetrahydrofolate biosynthesis, mediated by PTPS, GTP => THF	Coral
K00796	Site.Status	Endemic	-0.296265	0.224032	0.188768	Site.StatusEndemic	0.339916	117	117	dihydropteroate synthase [EC:2.5.1.15] [RN:R03066 R03067]	Tetrahydrofolate biosynthesis, GTP => THF	Coral
K00796	Site.Status	Epidemic	0.047781	0.226697	0.833456	Site.StatusEpidemic	0.889854	117	117	dihydropteroate synthase [EC:2.5.1.15] [RN:R03066 R03067]	Tetrahydrofolate biosynthesis, mediated by PTPS, GTP => THF	Coral
K00796	Site.Status	Epidemic	0.047781	0.226697	0.833456	Site.StatusEpidemic	0.889854	117	117	dihydropteroate synthase [EC:2.5.1.15] [RN:R03066 R03067]	Tetrahydrofolate biosynthesis, GTP => THF	Coral
K00797	Season	wet	-0.740817	0.419525	0.0824758	Seasonwet	0.198628	117	117	spermidine synthase [EC:2.5.1.16] [RN:R01920]	Polyamine biosynthesis, arginine => agmatine => putrescine => spermidine	Coral
K00797	Season	wet	-0.740817	0.419525	0.0824758	Seasonwet	0.198628	117	117	spermidine synthase [EC:2.5.1.16] [RN:R01920]	Methionine salvage pathway	Coral
K00797	Site.Status	Epidemic	-0.266531	0.36472	0.466874	Site.StatusEpidemic	0.61987	117	117	spermidine synthase [EC:2.5.1.16] [RN:R01920]	Polyamine biosynthesis, arginine => agmatine => putrescine => spermidine	Coral
K00797	Site.Status	Epidemic	-0.266531	0.36472	0.466874	Site.StatusEpidemic	0.61987	117	117	spermidine synthase [EC:2.5.1.16] [RN:R01920]	Methionine salvage pathway	Coral
K00797	Site.Status	Endemic	-0.506599	0.360256	0.163174	Site.StatusEndemic	0.311614	117	117	spermidine synthase [EC:2.5.1.16] [RN:R01920]	Polyamine biosynthesis, arginine => agmatine => putrescine => spermidine	Coral
K00797	Site.Status	Endemic	-0.506599	0.360256	0.163174	Site.StatusEndemic	0.311614	117	117	spermidine synthase [EC:2.5.1.16] [RN:R01920]	Methionine salvage pathway	Coral
K00800	Site.Status	Epidemic	-0.0542128	0.229444	0.813657	Site.StatusEpidemic	0.880115	117	117	3-phosphoshikimate 1-carboxyvinyltransferase [EC:2.5.1.19] [RN:R03460]	Shikimate pathway, phosphoenolpyruvate + erythrose-4P => chorismate	Coral
K00800	Site.Status	Endemic	-0.348037	0.226728	0.127654	Site.StatusEndemic	0.267166	117	117	3-phosphoshikimate 1-carboxyvinyltransferase [EC:2.5.1.19] [RN:R03460]	Shikimate pathway, phosphoenolpyruvate + erythrose-4P => chorismate	Coral
K00800	Season	wet	-0.728264	0.261595	0.00631284	Seasonwet	0.0361152	117	117	3-phosphoshikimate 1-carboxyvinyltransferase [EC:2.5.1.19] [RN:R03460]	Shikimate pathway, phosphoenolpyruvate + erythrose-4P => chorismate	Coral
K00817	Site.Status	Epidemic	-0.194821	0.243763	0.425888	Site.StatusEpidemic	0.583026	117	117	histidinol-phosphate aminotransferase [EC:2.6.1.9] [RN:R03243]	Histidine biosynthesis, PRPP => histidine	Coral
K00817	Season	wet	-0.75052	0.277418	0.00789139	Seasonwet	0.0424114	117	117	histidinol-phosphate aminotransferase [EC:2.6.1.9] [RN:R03243]	Histidine biosynthesis, PRPP => histidine	Coral
K00817	Site.Status	Endemic	-0.453751	0.240891	0.062261	Site.StatusEndemic	0.163557	117	117	histidinol-phosphate aminotransferase [EC:2.6.1.9] [RN:R03243]	Histidine biosynthesis, PRPP => histidine	Coral
K00818	Season	wet	-0.621102	0.322567	0.0605868	Seasonwet	0.160956	117	117	acetylornithine aminotransferase [EC:2.6.1.11] [RN:R02283]	Ornithine biosynthesis, glutamate => ornithine	Coral
K00818	Site.Status	Endemic	-0.355799	0.277632	0.204028	Site.StatusEndemic	0.35726	117	117	acetylornithine aminotransferase [EC:2.6.1.11] [RN:R02283]	Ornithine biosynthesis, glutamate => ornithine	Coral
K00818	Site.Status	Epidemic	0.217606	0.281034	0.441281	Site.StatusEpidemic	0.597507	117	117	acetylornithine aminotransferase [EC:2.6.1.11] [RN:R02283]	Ornithine biosynthesis, glutamate => ornithine	Coral
K00821	Site.Status	Endemic	-0.33856	0.260739	0.199163	Site.StatusEndemic	0.351488	117	117	N-succinyldiaminopimelate aminotransferase [EC:2.6.1.17] [RN:R04475]	Lysine biosynthesis, succinyl-DAP pathway, aspartate => lysine	Coral
K00821	Site.Status	Endemic	-0.33856	0.260739	0.199163	Site.StatusEndemic	0.351488	117	117	argD; acetylornithine aminotransferase [EC:2.6.1.11] [RN:R02283]	Arginine biosynthesis, glutamate => acetylcitrulline => arginine	Coral
K00821	Site.Status	Endemic	-0.33856	0.260739	0.199163	Site.StatusEndemic	0.351488	117	117	acetylornithine aminotransferase [EC:2.6.1.11] [RN:R02283]	Ornithine biosynthesis, glutamate => ornithine	Coral
K00821	Season	wet	-0.42966	0.300583	0.162934	Seasonwet	0.311219	117	117	N-succinyldiaminopimelate aminotransferase [EC:2.6.1.17] [RN:R04475]	Lysine biosynthesis, succinyl-DAP pathway, aspartate => lysine	Coral
K00821	Season	wet	-0.42966	0.300583	0.162934	Seasonwet	0.311219	117	117	argD; acetylornithine aminotransferase [EC:2.6.1.11] [RN:R02283]	Arginine biosynthesis, glutamate => acetylcitrulline => arginine	Coral
K00821	Season	wet	-0.42966	0.300583	0.162934	Seasonwet	0.311219	117	117	acetylornithine aminotransferase [EC:2.6.1.11] [RN:R02283]	Ornithine biosynthesis, glutamate => ornithine	Coral
K00821	Site.Status	Epidemic	-0.0948156	0.263858	0.720649	Site.StatusEpidemic	0.823593	117	117	N-succinyldiaminopimelate aminotransferase [EC:2.6.1.17] [RN:R04475]	Lysine biosynthesis, succinyl-DAP pathway, aspartate => lysine	Coral
K00821	Site.Status	Epidemic	-0.0948156	0.263858	0.720649	Site.StatusEpidemic	0.823593	117	117	argD; acetylornithine aminotransferase [EC:2.6.1.11] [RN:R02283]	Arginine biosynthesis, glutamate => acetylcitrulline => arginine	Coral
K00821	Site.Status	Epidemic	-0.0948156	0.263858	0.720649	Site.StatusEpidemic	0.823593	117	117	acetylornithine aminotransferase [EC:2.6.1.11] [RN:R02283]	Ornithine biosynthesis, glutamate => ornithine	Coral
K00823	Site.Status	Endemic	0.717513	0.639147	0.264062	Site.StatusEndemic	0.427849	117	117	4-aminobutyrate aminotransferase [EC:2.6.1.19] [RN:R01648]	GABA (gamma-Aminobutyrate) shunt	Coral
K00823	Season	wet	1.84746	0.739316	0.0139351	Seasonwet	0.059883	117	117	4-aminobutyrate aminotransferase [EC:2.6.1.19] [RN:R01648]	GABA (gamma-Aminobutyrate) shunt	Coral
K00823	Site.Status	Epidemic	1.3114	0.646848	0.0450571	Site.StatusEpidemic	0.130567	117	117	4-aminobutyrate aminotransferase [EC:2.6.1.19] [RN:R01648]	GABA (gamma-Aminobutyrate) shunt	Coral
K00826	Site.Status	Epidemic	-0.0324918	0.219552	0.88262	Site.StatusEpidemic	0.923769	117	117	branched-chain amino acid aminotransferase [EC:2.6.1.42] [RN:R01090]	Leucine degradation, leucine => acetoacetate + acetyl-CoA	Coral
K00826	Site.Status	Epidemic	-0.0324918	0.219552	0.88262	Site.StatusEpidemic	0.923769	117	117	branched-chain amino acid aminotransferase [EC:2.6.1.42] [RN:R01214 R02199]	Valine/isoleucine biosynthesis, pyruvate => valine / 2-oxobutanoate => isoleucine	Coral
K00826	Site.Status	Epidemic	-0.0324918	0.219552	0.88262	Site.StatusEpidemic	0.923769	117	117	branched-chain amino acid aminotransferase [EC:2.6.1.42] [RN:R02199]	Isoleucine biosynthesis, threonine => 2-oxobutanoate => isoleucine	Coral
K00826	Site.Status	Endemic	-0.405391	0.216961	0.0643559	Site.StatusEndemic	0.166806	117	117	branched-chain amino acid aminotransferase [EC:2.6.1.42] [RN:R01090]	Leucine degradation, leucine => acetoacetate + acetyl-CoA	Coral
K00826	Site.Status	Endemic	-0.405391	0.216961	0.0643559	Site.StatusEndemic	0.166806	117	117	branched-chain amino acid aminotransferase [EC:2.6.1.42] [RN:R01214 R02199]	Valine/isoleucine biosynthesis, pyruvate => valine / 2-oxobutanoate => isoleucine	Coral
K00826	Site.Status	Endemic	-0.405391	0.216961	0.0643559	Site.StatusEndemic	0.166806	117	117	branched-chain amino acid aminotransferase [EC:2.6.1.42] [RN:R02199]	Isoleucine biosynthesis, threonine => 2-oxobutanoate => isoleucine	Coral
K00826	Season	wet	-0.765452	0.24999	0.00275526	Seasonwet	0.0201935	117	117	branched-chain amino acid aminotransferase [EC:2.6.1.42] [RN:R01090]	Leucine degradation, leucine => acetoacetate + acetyl-CoA	Coral
K00826	Season	wet	-0.765452	0.24999	0.00275526	Seasonwet	0.0201935	117	117	branched-chain amino acid aminotransferase [EC:2.6.1.42] [RN:R01214 R02199]	Valine/isoleucine biosynthesis, pyruvate => valine / 2-oxobutanoate => isoleucine	Coral
K00826	Season	wet	-0.765452	0.24999	0.00275526	Seasonwet	0.0201935	117	117	branched-chain amino acid aminotransferase [EC:2.6.1.42] [RN:R02199]	Isoleucine biosynthesis, threonine => 2-oxobutanoate => isoleucine	Coral
K00830	Site.Status	Endemic	-0.849218	0.32491	0.0102046	Site.StatusEndemic	0.0494353	117	117	serine--glyoxylate transaminase [EC:2.6.1.45] [RN:R00588]	Formaldehyde assimilation, serine pathway	Coral
K00830	Season	wet	-1.20099	0.37289	0.0016711	Seasonwet	0.0142376	117	117	serine--glyoxylate transaminase [EC:2.6.1.45] [RN:R00588]	Formaldehyde assimilation, serine pathway	Coral
K00830	Site.Status	Epidemic	-0.404559	0.328752	0.221087	Site.StatusEpidemic	0.37635	117	117	serine--glyoxylate transaminase [EC:2.6.1.45] [RN:R00588]	Formaldehyde assimilation, serine pathway	Coral
K00831	Site.Status	Epidemic	-0.299459	0.241269	0.217179	Site.StatusEpidemic	0.371451	117	117	phosphoserine aminotransferase [EC:2.6.1.52] [RN:R05085]	Pyridoxal biosynthesis, erythrose-4P => pyridoxal-5P	Coral
K00831	Site.Status	Epidemic	-0.299459	0.241269	0.217179	Site.StatusEpidemic	0.371451	117	117	phosphoserine aminotransferase [EC:2.6.1.52] [RN:R04173]	Serine biosynthesis, glycerate-3P => serine	Coral
K00831	Site.Status	Endemic	-0.315769	0.238427	0.188124	Site.StatusEndemic	0.339916	117	117	phosphoserine aminotransferase [EC:2.6.1.52] [RN:R05085]	Pyridoxal biosynthesis, erythrose-4P => pyridoxal-5P	Coral
K00831	Site.Status	Endemic	-0.315769	0.238427	0.188124	Site.StatusEndemic	0.339916	117	117	phosphoserine aminotransferase [EC:2.6.1.52] [RN:R04173]	Serine biosynthesis, glycerate-3P => serine	Coral
K00831	Season	wet	-0.622875	0.274538	0.0251979	Seasonwet	0.0866498	117	117	phosphoserine aminotransferase [EC:2.6.1.52] [RN:R05085]	Pyridoxal biosynthesis, erythrose-4P => pyridoxal-5P	Coral
K00831	Season	wet	-0.622875	0.274538	0.0251979	Seasonwet	0.0866498	117	117	phosphoserine aminotransferase [EC:2.6.1.52] [RN:R04173]	Serine biosynthesis, glycerate-3P => serine	Coral
K00832	Season	wet	0.0249642	0.3865	0.948617	Seasonwet	0.97003	117	117	aromatic-amino-acid transaminase [EC:2.6.1.57] [RN:R00694]	Phenylalanine biosynthesis, chorismate => phenylalanine	Coral
K00832	Season	wet	0.0249642	0.3865	0.948617	Seasonwet	0.97003	117	117	aromatic-amino-acid transaminase [EC:2.6.1.57] [RN:R00734]	Tyrosine biosynthesis, chorismate => tyrosine	Coral
K00832	Season	wet	0.0249642	0.3865	0.948617	Seasonwet	0.97003	117	117	aromatic-amino-acid transaminase [EC:2.6.1.57] [RN:R01731]	Tyrosine biosynthesis, prephanate => pretyrosine => tyrosine	Coral
K00832	Season	wet	0.0249642	0.3865	0.948617	Seasonwet	0.97003	117	117	aromatic-amino-acid transaminase [EC:2.6.1.57] [RN:R07396]	Methionine salvage pathway	Coral
K00832	Site.Status	Epidemic	0.151104	0.338139	0.655852	Site.StatusEpidemic	0.772027	117	117	aromatic-amino-acid transaminase [EC:2.6.1.57] [RN:R00694]	Phenylalanine biosynthesis, chorismate => phenylalanine	Coral
K00832	Site.Status	Epidemic	0.151104	0.338139	0.655852	Site.StatusEpidemic	0.772027	117	117	aromatic-amino-acid transaminase [EC:2.6.1.57] [RN:R00734]	Tyrosine biosynthesis, chorismate => tyrosine	Coral
K00832	Site.Status	Epidemic	0.151104	0.338139	0.655852	Site.StatusEpidemic	0.772027	117	117	aromatic-amino-acid transaminase [EC:2.6.1.57] [RN:R01731]	Tyrosine biosynthesis, prephanate => pretyrosine => tyrosine	Coral
K00832	Site.Status	Epidemic	0.151104	0.338139	0.655852	Site.StatusEpidemic	0.772027	117	117	aromatic-amino-acid transaminase [EC:2.6.1.57] [RN:R07396]	Methionine salvage pathway	Coral
K00832	Site.Status	Endemic	-0.121945	0.334112	0.715829	Site.StatusEndemic	0.819794	117	117	aromatic-amino-acid transaminase [EC:2.6.1.57] [RN:R00694]	Phenylalanine biosynthesis, chorismate => phenylalanine	Coral
K00832	Site.Status	Endemic	-0.121945	0.334112	0.715829	Site.StatusEndemic	0.819794	117	117	aromatic-amino-acid transaminase [EC:2.6.1.57] [RN:R00734]	Tyrosine biosynthesis, chorismate => tyrosine	Coral
K00832	Site.Status	Endemic	-0.121945	0.334112	0.715829	Site.StatusEndemic	0.819794	117	117	aromatic-amino-acid transaminase [EC:2.6.1.57] [RN:R01731]	Tyrosine biosynthesis, prephanate => pretyrosine => tyrosine	Coral
K00832	Site.Status	Endemic	-0.121945	0.334112	0.715829	Site.StatusEndemic	0.819794	117	117	aromatic-amino-acid transaminase [EC:2.6.1.57] [RN:R07396]	Methionine salvage pathway	Coral
K00833	Site.Status	Epidemic	0.343046	0.293741	0.245384	Site.StatusEpidemic	0.406927	117	117	adenosylmethionine---8-amino-7-oxononanoate aminotransferase [EC:2.6.1.62] [RN:R03231]	Biotin biosynthesis, pimeloyl-ACP/CoA => biotin	Coral
K00833	Site.Status	Epidemic	0.343046	0.293741	0.245384	Site.StatusEpidemic	0.406927	117	117	adenosylmethionine---8-amino-7-oxononanoate aminotransferase [EC:2.6.1.62] [RN:R03231]	Biotin biosynthesis, BioW pathway, pimelate => pimeloyl-CoA => biotin	Coral
K00833	Site.Status	Epidemic	0.343046	0.293741	0.245384	Site.StatusEpidemic	0.406927	117	117	adenosylmethionine---8-amino-7-oxononanoate aminotransferase [EC:2.6.1.62] [RN:R03231]	Biotin biosynthesis, BioI pathway, long-chain-acyl-ACP => pimeloyl-ACP => biotin	Coral
K00833	Season	wet	-0.676839	0.333046	0.0444772	Seasonwet	0.129451	117	117	adenosylmethionine---8-amino-7-oxononanoate aminotransferase [EC:2.6.1.62] [RN:R03231]	Biotin biosynthesis, pimeloyl-ACP/CoA => biotin	Coral
K00833	Season	wet	-0.676839	0.333046	0.0444772	Seasonwet	0.129451	117	117	adenosylmethionine---8-amino-7-oxononanoate aminotransferase [EC:2.6.1.62] [RN:R03231]	Biotin biosynthesis, BioW pathway, pimelate => pimeloyl-CoA => biotin	Coral
K00833	Season	wet	-0.676839	0.333046	0.0444772	Seasonwet	0.129451	117	117	adenosylmethionine---8-amino-7-oxononanoate aminotransferase [EC:2.6.1.62] [RN:R03231]	Biotin biosynthesis, BioI pathway, long-chain-acyl-ACP => pimeloyl-ACP => biotin	Coral
K00833	Site.Status	Endemic	-0.0667454	0.290311	0.818588	Site.StatusEndemic	0.883091	117	117	adenosylmethionine---8-amino-7-oxononanoate aminotransferase [EC:2.6.1.62] [RN:R03231]	Biotin biosynthesis, pimeloyl-ACP/CoA => biotin	Coral
K00833	Site.Status	Endemic	-0.0667454	0.290311	0.818588	Site.StatusEndemic	0.883091	117	117	adenosylmethionine---8-amino-7-oxononanoate aminotransferase [EC:2.6.1.62] [RN:R03231]	Biotin biosynthesis, BioW pathway, pimelate => pimeloyl-CoA => biotin	Coral
K00833	Site.Status	Endemic	-0.0667454	0.290311	0.818588	Site.StatusEndemic	0.883091	117	117	adenosylmethionine---8-amino-7-oxononanoate aminotransferase [EC:2.6.1.62] [RN:R03231]	Biotin biosynthesis, BioI pathway, long-chain-acyl-ACP => pimeloyl-ACP => biotin	Coral
K00836	Season	wet	-0.382756	0.395459	0.335201	Seasonwet	0.507046	117	117	diaminobutyrate-2-oxoglutarate transaminase [EC:2.6.1.76] [RN:R06977]	Ectoine biosynthesis, aspartate => ectoine	Coral
K00836	Site.Status	Endemic	-0.63908	0.342921	0.0650441	Site.StatusEndemic	0.168002	117	117	diaminobutyrate-2-oxoglutarate transaminase [EC:2.6.1.76] [RN:R06977]	Ectoine biosynthesis, aspartate => ectoine	Coral
K00836	Site.Status	Epidemic	-0.45193	0.347023	0.195536	Site.StatusEpidemic	0.347456	117	117	diaminobutyrate-2-oxoglutarate transaminase [EC:2.6.1.76] [RN:R06977]	Ectoine biosynthesis, aspartate => ectoine	Coral
K00841	Site.Status	Endemic	1.78759	1.07517	0.0992259	Site.StatusEndemic	0.224215	117	83	aminotransferase [EC:2.6.1.-] [RN:R04467]	Lysine biosynthesis, acetyl-DAP pathway, aspartate => lysine	Coral
K00841	Site.Status	Epidemic	1.9407	1.08788	0.0771779	Site.StatusEpidemic	0.189069	117	83	aminotransferase [EC:2.6.1.-] [RN:R04467]	Lysine biosynthesis, acetyl-DAP pathway, aspartate => lysine	Coral
K00841	Season	wet	-1.29037	1.2337	0.297826	Seasonwet	0.467435	117	83	aminotransferase [EC:2.6.1.-] [RN:R04467]	Lysine biosynthesis, acetyl-DAP pathway, aspartate => lysine	Coral
K00845	Site.Status	Epidemic	0.0356725	0.231713	0.877931	Site.StatusEpidemic	0.92005	117	117	hexokinase/glucokinase [EC:2.7.1.1 2.7.1.2] [RN:R01786]	Glycolysis (Embden-Meyerhof pathway), glucose => pyruvate	Coral
K00845	Site.Status	Epidemic	0.0356725	0.231713	0.877931	Site.StatusEpidemic	0.92005	117	117	glucokinase [EC:2.7.1.2] [RN:R01786]	Nucleotide sugar biosynthesis, glucose => UDP-glucose	Coral
K00845	Season	wet	-0.538318	0.2642	0.0439704	Seasonwet	0.128337	117	117	hexokinase/glucokinase [EC:2.7.1.1 2.7.1.2] [RN:R01786]	Glycolysis (Embden-Meyerhof pathway), glucose => pyruvate	Coral
K00845	Season	wet	-0.538318	0.2642	0.0439704	Seasonwet	0.128337	117	117	glucokinase [EC:2.7.1.2] [RN:R01786]	Nucleotide sugar biosynthesis, glucose => UDP-glucose	Coral
K00845	Site.Status	Endemic	-0.397806	0.22897	0.0851307	Site.StatusEndemic	0.202372	117	117	hexokinase/glucokinase [EC:2.7.1.1 2.7.1.2] [RN:R01786]	Glycolysis (Embden-Meyerhof pathway), glucose => pyruvate	Coral
K00845	Site.Status	Endemic	-0.397806	0.22897	0.0851307	Site.StatusEndemic	0.202372	117	117	glucokinase [EC:2.7.1.2] [RN:R01786]	Nucleotide sugar biosynthesis, glucose => UDP-glucose	Coral
K00849	Season	wet	-0.291269	0.321195	0.366469	Seasonwet	0.531767	117	117	galactokinase [EC:2.7.1.6] [RN:R01092]	Nucleotide sugar biosynthesis, galactose => UDP-galactose	Coral
K00849	Season	wet	-0.291269	0.321195	0.366469	Seasonwet	0.531767	117	117	galactokinase [EC:2.7.1.6] [RN:R01092]	Galactose degradation, Leloir pathway, galactose => alpha-D-glucose-1P	Coral
K00849	Site.Status	Epidemic	0.374183	0.281376	0.186341	Site.StatusEpidemic	0.338915	117	117	galactokinase [EC:2.7.1.6] [RN:R01092]	Nucleotide sugar biosynthesis, galactose => UDP-galactose	Coral
K00849	Site.Status	Epidemic	0.374183	0.281376	0.186341	Site.StatusEpidemic	0.338915	117	117	galactokinase [EC:2.7.1.6] [RN:R01092]	Galactose degradation, Leloir pathway, galactose => alpha-D-glucose-1P	Coral
K00849	Site.Status	Endemic	-0.463583	0.278037	0.0983078	Site.StatusEndemic	0.222491	117	117	galactokinase [EC:2.7.1.6] [RN:R01092]	Nucleotide sugar biosynthesis, galactose => UDP-galactose	Coral
K00849	Site.Status	Endemic	-0.463583	0.278037	0.0983078	Site.StatusEndemic	0.222491	117	117	galactokinase [EC:2.7.1.6] [RN:R01092]	Galactose degradation, Leloir pathway, galactose => alpha-D-glucose-1P	Coral
K00850	Site.Status	Endemic	-0.540259	0.242219	0.0277517	Site.StatusEndemic	0.0909103	117	117	6-phosphofructokinase [EC:2.7.1.11] [RN:R00756 R04779]	Formaldehyde assimilation, ribulose monophosphate pathway	Coral
K00850	Site.Status	Endemic	-0.540259	0.242219	0.0277517	Site.StatusEndemic	0.0909103	117	117	6-phosphofructokinase [EC:2.7.1.11] [RN:R04779]	Glycolysis (Embden-Meyerhof pathway), glucose => pyruvate	Coral
K00850	Season	wet	-0.652438	0.278404	0.0208632	Seasonwet	0.0778466	117	117	6-phosphofructokinase [EC:2.7.1.11] [RN:R00756 R04779]	Formaldehyde assimilation, ribulose monophosphate pathway	Coral
K00850	Season	wet	-0.652438	0.278404	0.0208632	Seasonwet	0.0778466	117	117	6-phosphofructokinase [EC:2.7.1.11] [RN:R04779]	Glycolysis (Embden-Meyerhof pathway), glucose => pyruvate	Coral
K00850	Site.Status	Epidemic	0.000887022	0.245094	0.997119	Site.StatusEpidemic	0.99819	117	117	6-phosphofructokinase [EC:2.7.1.11] [RN:R00756 R04779]	Formaldehyde assimilation, ribulose monophosphate pathway	Coral
K00850	Site.Status	Epidemic	0.000887022	0.245094	0.997119	Site.StatusEpidemic	0.99819	117	117	6-phosphofructokinase [EC:2.7.1.11] [RN:R04779]	Glycolysis (Embden-Meyerhof pathway), glucose => pyruvate	Coral
K00854	Site.Status	Endemic	-0.663945	0.268132	0.0148006	Site.StatusEndemic	0.0625017	117	117	xylulokinase [EC:2.7.1.17] [RN:R01639]	Glucuronate pathway (uronate pathway)	Coral
K00854	Site.Status	Epidemic	0.261427	0.271277	0.337309	Site.StatusEpidemic	0.50945	117	117	xylulokinase [EC:2.7.1.17] [RN:R01639]	Glucuronate pathway (uronate pathway)	Coral
K00854	Season	wet	-0.32666	0.306721	0.289144	Seasonwet	0.457781	117	117	xylulokinase [EC:2.7.1.17] [RN:R01639]	Glucuronate pathway (uronate pathway)	Coral
K00855	Site.Status	Endemic	-0.334959	0.409143	0.41572	Site.StatusEndemic	0.573531	117	117	phosphoribulokinase [EC:2.7.1.19] [RN:R01523]	Reductive pentose phosphate cycle (Calvin cycle)	Coral
K00855	Site.Status	Endemic	-0.334959	0.409143	0.41572	Site.StatusEndemic	0.573531	117	117	phosphoribulokinase [EC:2.7.1.19] [RN:R01523]	Reductive pentose phosphate cycle, ribulose-5P => glyceraldehyde-3P	Coral
K00855	Site.Status	Epidemic	-0.045731	0.41413	0.91239	Site.StatusEpidemic	0.943323	117	117	phosphoribulokinase [EC:2.7.1.19] [RN:R01523]	Reductive pentose phosphate cycle (Calvin cycle)	Coral
K00855	Site.Status	Epidemic	-0.045731	0.41413	0.91239	Site.StatusEpidemic	0.943323	117	117	phosphoribulokinase [EC:2.7.1.19] [RN:R01523]	Reductive pentose phosphate cycle, ribulose-5P => glyceraldehyde-3P	Coral
K00855	Season	wet	-1.58747	0.474466	0.00175446	Seasonwet	0.0147722	117	117	phosphoribulokinase [EC:2.7.1.19] [RN:R01523]	Reductive pentose phosphate cycle (Calvin cycle)	Coral
K00855	Season	wet	-1.58747	0.474466	0.00175446	Seasonwet	0.0147722	117	117	phosphoribulokinase [EC:2.7.1.19] [RN:R01523]	Reductive pentose phosphate cycle, ribulose-5P => glyceraldehyde-3P	Coral
K00859	Season	wet	-0.93501	0.255677	0.000390451	Seasonwet	0.00513402	117	117	dephospho-CoA kinase [EC:2.7.1.24] [RN:R00130]	Coenzyme A biosynthesis, pantothenate => CoA	Coral
K00859	Site.Status	Epidemic	-0.0577993	0.224666	0.797452	Site.StatusEpidemic	0.872049	117	117	dephospho-CoA kinase [EC:2.7.1.24] [RN:R00130]	Coenzyme A biosynthesis, pantothenate => CoA	Coral
K00859	Site.Status	Endemic	-0.32435	0.222019	0.146888	Site.StatusEndemic	0.289933	117	117	dephospho-CoA kinase [EC:2.7.1.24] [RN:R00130]	Coenzyme A biosynthesis, pantothenate => CoA	Coral
K00860	Site.Status	Epidemic	-0.124852	0.300561	0.678663	Site.StatusEpidemic	0.789704	117	117	adenylylsulfate kinase [EC:2.7.1.25] [RN:R00509]	Assimilatory sulfate reduction, sulfate => H2S	Coral
K00860	Site.Status	Endemic	-0.911326	0.297027	0.00271382	Site.StatusEndemic	0.019971	117	117	adenylylsulfate kinase [EC:2.7.1.25] [RN:R00509]	Assimilatory sulfate reduction, sulfate => H2S	Coral
K00860	Season	wet	-1.10022	0.341742	0.0016806	Seasonwet	0.0142989	117	117	adenylylsulfate kinase [EC:2.7.1.25] [RN:R00509]	Assimilatory sulfate reduction, sulfate => H2S	Coral
K00863	Site.Status	Epidemic	-2.33423	0.829131	0.00586445	Site.StatusEpidemic	0.0341263	117	112	dihydroxyacetone kinase [EC:2.7.1.29] [RN:R01011]	Formaldehyde assimilation, xylulose monophosphate pathway	Coral
K00863	Season	wet	-1.71607	0.9628	0.0782766	Seasonwet	0.191082	117	112	dihydroxyacetone kinase [EC:2.7.1.29] [RN:R01011]	Formaldehyde assimilation, xylulose monophosphate pathway	Coral
K00863	Site.Status	Endemic	-3.16182	0.818712	0.000198578	Site.StatusEndemic	0.00323202	117	112	dihydroxyacetone kinase [EC:2.7.1.29] [RN:R01011]	Formaldehyde assimilation, xylulose monophosphate pathway	Coral
K00867	Site.Status	Endemic	-0.397016	0.393467	0.315203	Site.StatusEndemic	0.48728	117	117	pantothenate kinase [EC:2.7.1.33] [RN:R03018]	Coenzyme A biosynthesis, pantothenate => CoA	Coral
K00867	Season	wet	1.13443	0.465431	0.016486	Seasonwet	0.0660894	117	117	pantothenate kinase [EC:2.7.1.33] [RN:R03018]	Coenzyme A biosynthesis, pantothenate => CoA	Coral
K00867	Site.Status	Epidemic	0.140114	0.398569	0.72586	Site.StatusEpidemic	0.827684	117	117	pantothenate kinase [EC:2.7.1.33] [RN:R03018]	Coenzyme A biosynthesis, pantothenate => CoA	Coral
K00869	Site.Status	Endemic	-0.567212	0.33202	0.0904094	Site.StatusEndemic	0.210865	117	117	mevalonate kinase [EC:2.7.1.36] [RN:R02245]	C5 isoprenoid biosynthesis, mevalonate pathway	Coral
K00869	Site.Status	Endemic	-0.567212	0.33202	0.0904094	Site.StatusEndemic	0.210865	117	117	mevalonate kinase [EC:2.7.1.36] [RN:R02245]	C5 isoprenoid biosynthesis, mevalonate pathway, archaea	Coral
K00869	Site.Status	Epidemic	0.268328	0.336017	0.426281	Site.StatusEpidemic	0.583479	117	117	mevalonate kinase [EC:2.7.1.36] [RN:R02245]	C5 isoprenoid biosynthesis, mevalonate pathway	Coral
K00869	Site.Status	Epidemic	0.268328	0.336017	0.426281	Site.StatusEpidemic	0.583479	117	117	mevalonate kinase [EC:2.7.1.36] [RN:R02245]	C5 isoprenoid biosynthesis, mevalonate pathway, archaea	Coral
K00869	Season	wet	-0.693425	0.383898	0.0736054	Seasonwet	0.183134	117	117	mevalonate kinase [EC:2.7.1.36] [RN:R02245]	C5 isoprenoid biosynthesis, mevalonate pathway	Coral
K00869	Season	wet	-0.693425	0.383898	0.0736054	Seasonwet	0.183134	117	117	mevalonate kinase [EC:2.7.1.36] [RN:R02245]	C5 isoprenoid biosynthesis, mevalonate pathway, archaea	Coral
K00872	Season	wet	-0.500926	0.298896	0.0965729	Seasonwet	0.220123	117	117	homoserine kinase [EC:2.7.1.39] [RN:R01771]	Threonine biosynthesis, aspartate => homoserine => threonine	Coral
K00872	Site.Status	Epidemic	0.276518	0.261991	0.293544	Site.StatusEpidemic	0.46261	117	117	homoserine kinase [EC:2.7.1.39] [RN:R01771]	Threonine biosynthesis, aspartate => homoserine => threonine	Coral
K00872	Site.Status	Endemic	-0.644951	0.258885	0.0142302	Site.StatusEndemic	0.0607988	117	117	homoserine kinase [EC:2.7.1.39] [RN:R01771]	Threonine biosynthesis, aspartate => homoserine => threonine	Coral
K00873	Site.Status	Endemic	-0.333938	0.209545	0.1139	Site.StatusEndemic	0.247242	117	117	pyruvate kinase [EC:2.7.1.40] [RN:R00200]	Glycolysis, core module involving three-carbon compounds	Coral
K00873	Site.Status	Endemic	-0.333938	0.209545	0.1139	Site.StatusEndemic	0.247242	117	117	pyruvate kinase [EC:2.7.1.40] [RN:R00200]	Adenine ribonucleotide biosynthesis, IMP => ADP,ATP	Coral
K00873	Site.Status	Endemic	-0.333938	0.209545	0.1139	Site.StatusEndemic	0.247242	117	117	pyruvate kinase [EC:2.7.1.40] [RN:R00430]	Guanine ribonucleotide biosynthesis IMP => GDP,GTP	Coral
K00873	Site.Status	Endemic	-0.333938	0.209545	0.1139	Site.StatusEndemic	0.247242	117	117	pyruvate kinase [EC:2.7.1.40] [RN:R00200]	Glycolysis (Embden-Meyerhof pathway), glucose => pyruvate	Coral
K00873	Season	wet	-0.668761	0.24201	0.00670094	Seasonwet	0.0376648	117	117	pyruvate kinase [EC:2.7.1.40] [RN:R00200]	Glycolysis, core module involving three-carbon compounds	Coral
K00873	Season	wet	-0.668761	0.24201	0.00670094	Seasonwet	0.0376648	117	117	pyruvate kinase [EC:2.7.1.40] [RN:R00200]	Adenine ribonucleotide biosynthesis, IMP => ADP,ATP	Coral
K00873	Season	wet	-0.668761	0.24201	0.00670094	Seasonwet	0.0376648	117	117	pyruvate kinase [EC:2.7.1.40] [RN:R00430]	Guanine ribonucleotide biosynthesis IMP => GDP,GTP	Coral
K00873	Season	wet	-0.668761	0.24201	0.00670094	Seasonwet	0.0376648	117	117	pyruvate kinase [EC:2.7.1.40] [RN:R00200]	Glycolysis (Embden-Meyerhof pathway), glucose => pyruvate	Coral
K00873	Site.Status	Epidemic	-0.0452522	0.212061	0.831417	Site.StatusEpidemic	0.888393	117	117	pyruvate kinase [EC:2.7.1.40] [RN:R00200]	Glycolysis, core module involving three-carbon compounds	Coral
K00873	Site.Status	Epidemic	-0.0452522	0.212061	0.831417	Site.StatusEpidemic	0.888393	117	117	pyruvate kinase [EC:2.7.1.40] [RN:R00200]	Adenine ribonucleotide biosynthesis, IMP => ADP,ATP	Coral
K00873	Site.Status	Epidemic	-0.0452522	0.212061	0.831417	Site.StatusEpidemic	0.888393	117	117	pyruvate kinase [EC:2.7.1.40] [RN:R00430]	Guanine ribonucleotide biosynthesis IMP => GDP,GTP	Coral
K00873	Site.Status	Epidemic	-0.0452522	0.212061	0.831417	Site.StatusEpidemic	0.888393	117	117	pyruvate kinase [EC:2.7.1.40] [RN:R00200]	Glycolysis (Embden-Meyerhof pathway), glucose => pyruvate	Coral
K00874	Site.Status	Endemic	-0.472231	0.243689	0.0552202	Site.StatusEndemic	0.150445	117	117	2-dehydro-3-deoxygluconokinase [EC:2.7.1.45] [RN:R01541]	Semi-phosphorylative Entner-Doudoroff pathway, gluconate => glycerate-3P	Coral
K00874	Site.Status	Endemic	-0.472231	0.243689	0.0552202	Site.StatusEndemic	0.150445	117	117	2-dehydro-3-deoxygluconokinase [EC:2.7.1.45] [RN:R01541]	D-Galacturonate degradation (bacteria), D-galacturonate => pyruvate + D-glyceraldehyde 3P	Coral
K00874	Site.Status	Endemic	-0.472231	0.243689	0.0552202	Site.StatusEndemic	0.150445	117	117	2-dehydro-3-deoxygluconokinase [EC:2.7.1.45] [RN:R01541]	D-Glucuronate degradation, D-glucuronate => pyruvate + D-glyceraldehyde 3P	Coral
K00874	Site.Status	Epidemic	0.393601	0.246614	0.113368	Site.StatusEpidemic	0.246485	117	117	2-dehydro-3-deoxygluconokinase [EC:2.7.1.45] [RN:R01541]	Semi-phosphorylative Entner-Doudoroff pathway, gluconate => glycerate-3P	Coral
K00874	Site.Status	Epidemic	0.393601	0.246614	0.113368	Site.StatusEpidemic	0.246485	117	117	2-dehydro-3-deoxygluconokinase [EC:2.7.1.45] [RN:R01541]	D-Galacturonate degradation (bacteria), D-galacturonate => pyruvate + D-glyceraldehyde 3P	Coral
K00874	Site.Status	Epidemic	0.393601	0.246614	0.113368	Site.StatusEpidemic	0.246485	117	117	2-dehydro-3-deoxygluconokinase [EC:2.7.1.45] [RN:R01541]	D-Glucuronate degradation, D-glucuronate => pyruvate + D-glyceraldehyde 3P	Coral
K00874	Season	wet	-0.389681	0.281405	0.168906	Seasonwet	0.319159	117	117	2-dehydro-3-deoxygluconokinase [EC:2.7.1.45] [RN:R01541]	Semi-phosphorylative Entner-Doudoroff pathway, gluconate => glycerate-3P	Coral
K00874	Season	wet	-0.389681	0.281405	0.168906	Seasonwet	0.319159	117	117	2-dehydro-3-deoxygluconokinase [EC:2.7.1.45] [RN:R01541]	D-Galacturonate degradation (bacteria), D-galacturonate => pyruvate + D-glyceraldehyde 3P	Coral
K00874	Season	wet	-0.389681	0.281405	0.168906	Seasonwet	0.319159	117	117	2-dehydro-3-deoxygluconokinase [EC:2.7.1.45] [RN:R01541]	D-Glucuronate degradation, D-glucuronate => pyruvate + D-glyceraldehyde 3P	Coral
K00883	Site.Status	Endemic	-0.549542	0.368671	0.138942	Site.StatusEndemic	0.283141	117	117	2-dehydro-3-deoxygalactonokinase [EC:2.7.1.58] [RN:R03387]	D-galactonate degradation, De Ley-Doudoroff pathway, D-galactonate => glycerate-3P	Coral
K00883	Site.Status	Epidemic	0.0794483	0.373109	0.831773	Site.StatusEpidemic	0.888722	117	117	2-dehydro-3-deoxygalactonokinase [EC:2.7.1.58] [RN:R03387]	D-galactonate degradation, De Ley-Doudoroff pathway, D-galactonate => glycerate-3P	Coral
K00883	Season	wet	-0.164897	0.426306	0.699646	Seasonwet	0.806914	117	117	2-dehydro-3-deoxygalactonokinase [EC:2.7.1.58] [RN:R03387]	D-galactonate degradation, De Ley-Doudoroff pathway, D-galactonate => glycerate-3P	Coral
K00886	Season	wet	-1.29417	0.538615	0.0179003	Seasonwet	0.0699239	117	117	polyphosphate glucokinase [EC:2.7.1.63] [RN:R02189]	Nucleotide sugar biosynthesis, glucose => UDP-glucose	Coral
K00886	Season	wet	-1.29417	0.538615	0.0179003	Seasonwet	0.0699239	117	117	polyphosphate glucokinase [EC:2.7.1.63] [RN:R02189]	Glycolysis (Embden-Meyerhof pathway), glucose => pyruvate	Coral
K00886	Site.Status	Epidemic	-1.56769	0.457737	0.000859308	Site.StatusEpidemic	0.00893	117	117	polyphosphate glucokinase [EC:2.7.1.63] [RN:R02189]	Nucleotide sugar biosynthesis, glucose => UDP-glucose	Coral
K00886	Site.Status	Epidemic	-1.56769	0.457737	0.000859308	Site.StatusEpidemic	0.00893	117	117	polyphosphate glucokinase [EC:2.7.1.63] [RN:R02189]	Glycolysis (Embden-Meyerhof pathway), glucose => pyruvate	Coral
K00886	Site.Status	Endemic	-2.02835	0.451753	1.73e-05	Site.StatusEndemic	0.000530905	117	117	polyphosphate glucokinase [EC:2.7.1.63] [RN:R02189]	Nucleotide sugar biosynthesis, glucose => UDP-glucose	Coral
K00886	Site.Status	Endemic	-2.02835	0.451753	1.73e-05	Site.StatusEndemic	0.000530905	117	117	polyphosphate glucokinase [EC:2.7.1.63] [RN:R02189]	Glycolysis (Embden-Meyerhof pathway), glucose => pyruvate	Coral
K00889	Site.Status	Epidemic	-3.04141	1.0667	0.00520649	Site.StatusEpidemic	0.0315345	117	79	1-phosphatidylinositol-4-phosphate 5-kinase [EC:2.7.1.68] [RN:R03469]	Inositol phosphate metabolism, PI=> PIP2 => Ins(1,4,5)P3 => Ins(1,3,4,5)P4	Coral
K00889	Site.Status	Endemic	-3.38937	1.05403	0.00171155	Site.StatusEndemic	0.0145027	117	79	1-phosphatidylinositol-4-phosphate 5-kinase [EC:2.7.1.68] [RN:R03469]	Inositol phosphate metabolism, PI=> PIP2 => Ins(1,4,5)P3 => Ins(1,3,4,5)P4	Coral
K00889	Season	wet	-0.952151	1.21796	0.436027	Seasonwet	0.592769	117	79	1-phosphatidylinositol-4-phosphate 5-kinase [EC:2.7.1.68] [RN:R03469]	Inositol phosphate metabolism, PI=> PIP2 => Ins(1,4,5)P3 => Ins(1,3,4,5)P4	Coral
K00891	Season	wet	-0.922922	0.253334	0.000409657	Seasonwet	0.00524976	117	117	shikimate kinase [EC:2.7.1.71] [RN:R02412]	Shikimate pathway, phosphoenolpyruvate + erythrose-4P => chorismate	Coral
K00891	Site.Status	Endemic	-0.353934	0.220049	0.110605	Site.StatusEndemic	0.241889	117	117	shikimate kinase [EC:2.7.1.71] [RN:R02412]	Shikimate pathway, phosphoenolpyruvate + erythrose-4P => chorismate	Coral
K00891	Site.Status	Epidemic	-0.0860357	0.222671	0.69996	Site.StatusEpidemic	0.807177	117	117	shikimate kinase [EC:2.7.1.71] [RN:R02412]	Shikimate pathway, phosphoenolpyruvate + erythrose-4P => chorismate	Coral
K00899	Site.Status	Endemic	2.3549	1.0077	0.0218793	Site.StatusEndemic	0.0786261	117	89	5-methylthioribose kinase [EC:2.7.1.100] [RN:R04143]	Methionine salvage pathway	Coral
K00899	Site.Status	Epidemic	3.64988	1.01976	0.000587218	Site.StatusEpidemic	0.00666876	117	89	5-methylthioribose kinase [EC:2.7.1.100] [RN:R04143]	Methionine salvage pathway	Coral
K00899	Season	wet	0.611219	1.15842	0.600456	Seasonwet	0.734333	117	89	5-methylthioribose kinase [EC:2.7.1.100] [RN:R04143]	Methionine salvage pathway	Coral
K00912	Site.Status	Endemic	-0.144596	0.240719	0.550292	Site.StatusEndemic	0.692015	117	117	lpxK; tetraacyldisaccharide 4'-kinase [EC:2.7.1.130]	KDO2-lipid A biosynthesis, Raetz pathway, non-LpxL-LpxM type	Coral
K00912	Site.Status	Endemic	-0.144596	0.240719	0.550292	Site.StatusEndemic	0.692015	117	117	lpxK; tetraacyldisaccharide 4'-kinase [EC:2.7.1.130] [RN:R04657]	KDO2-lipid A biosynthesis, Raetz pathway, LpxL-LpxM type	Coral
K00912	Season	wet	-0.766588	0.278841	0.00969731	Seasonwet	0.0492967	117	117	lpxK; tetraacyldisaccharide 4'-kinase [EC:2.7.1.130]	KDO2-lipid A biosynthesis, Raetz pathway, non-LpxL-LpxM type	Coral
K00912	Season	wet	-0.766588	0.278841	0.00969731	Seasonwet	0.0492967	117	117	lpxK; tetraacyldisaccharide 4'-kinase [EC:2.7.1.130] [RN:R04657]	KDO2-lipid A biosynthesis, Raetz pathway, LpxL-LpxM type	Coral
K00912	Site.Status	Epidemic	-0.0186414	0.243645	0.939271	Site.StatusEpidemic	0.963417	117	117	lpxK; tetraacyldisaccharide 4'-kinase [EC:2.7.1.130]	KDO2-lipid A biosynthesis, Raetz pathway, non-LpxL-LpxM type	Coral
K00912	Site.Status	Epidemic	-0.0186414	0.243645	0.939271	Site.StatusEpidemic	0.963417	117	117	lpxK; tetraacyldisaccharide 4'-kinase [EC:2.7.1.130] [RN:R04657]	KDO2-lipid A biosynthesis, Raetz pathway, LpxL-LpxM type	Coral
K00919	Season	wet	-0.967031	0.266243	0.000426149	Seasonwet	0.00540533	117	117	4-diphosphocytidyl-2-C-methyl-D-erythritol kinase [EC:2.7.1.148] [RN:R05634]	C5 isoprenoid biosynthesis, non-mevalonate pathway	Coral
K00919	Site.Status	Epidemic	-0.157049	0.233711	0.503007	Site.StatusEpidemic	0.650874	117	117	4-diphosphocytidyl-2-C-methyl-D-erythritol kinase [EC:2.7.1.148] [RN:R05634]	C5 isoprenoid biosynthesis, non-mevalonate pathway	Coral
K00919	Site.Status	Endemic	-0.323723	0.23095	0.163821	Site.StatusEndemic	0.312403	117	117	4-diphosphocytidyl-2-C-methyl-D-erythritol kinase [EC:2.7.1.148] [RN:R05634]	C5 isoprenoid biosynthesis, non-mevalonate pathway	Coral
K00925	Season	wet	-0.622475	0.27309	0.0245319	Seasonwet	0.085169	117	117	acetate kinase [EC:2.7.2.1] [RN:R00315]	Phosphate acetyltransferase-acetate kinase pathway, acetyl-CoA => acetate	Coral
K00925	Season	wet	-0.622475	0.27309	0.0245319	Seasonwet	0.085169	117	117	acetate kinase [EC:2.7.2.1] [RN:R00315]	Methanogenesis, acetate => methane	Coral
K00925	Site.Status	Endemic	-0.225309	0.237588	0.345039	Site.StatusEndemic	0.518184	117	117	acetate kinase [EC:2.7.2.1] [RN:R00315]	Phosphate acetyltransferase-acetate kinase pathway, acetyl-CoA => acetate	Coral
K00925	Site.Status	Endemic	-0.225309	0.237588	0.345039	Site.StatusEndemic	0.518184	117	117	acetate kinase [EC:2.7.2.1] [RN:R00315]	Methanogenesis, acetate => methane	Coral
K00925	Site.Status	Epidemic	-0.000667502	0.240408	0.99779	Site.StatusEpidemic	0.998754	117	117	acetate kinase [EC:2.7.2.1] [RN:R00315]	Phosphate acetyltransferase-acetate kinase pathway, acetyl-CoA => acetate	Coral
K00925	Site.Status	Epidemic	-0.000667502	0.240408	0.99779	Site.StatusEpidemic	0.998754	117	117	acetate kinase [EC:2.7.2.1] [RN:R00315]	Methanogenesis, acetate => methane	Coral
K00927	Site.Status	Epidemic	-0.0641442	0.224458	0.775588	Site.StatusEpidemic	0.857912	117	117	phosphoglycerate kinase [EC:2.7.2.3] [RN:R01512]	Reductive pentose phosphate cycle (Calvin cycle)	Coral
K00927	Site.Status	Epidemic	-0.0641442	0.224458	0.775588	Site.StatusEpidemic	0.857912	117	117	phosphoglycerate kinase [EC:2.7.2.3] [RN:R01512]	Gluconeogenesis, oxaloacetate => fructose-6P	Coral
K00927	Site.Status	Epidemic	-0.0641442	0.224458	0.775588	Site.StatusEpidemic	0.857912	117	117	phosphoglycerate kinase [EC:2.7.2.3] [RN:R01512]	Glycolysis (Embden-Meyerhof pathway), glucose => pyruvate	Coral
K00927	Site.Status	Epidemic	-0.0641442	0.224458	0.775588	Site.StatusEpidemic	0.857912	117	117	phosphoglycerate kinase [EC:2.7.2.3] [RN:R01512]	Glycolysis, core module involving three-carbon compounds	Coral
K00927	Site.Status	Epidemic	-0.0641442	0.224458	0.775588	Site.StatusEpidemic	0.857912	117	117	phosphoglycerate kinase [EC:2.7.2.3] [RN:R01512]	Reductive pentose phosphate cycle, ribulose-5P => glyceraldehyde-3P	Coral
K00927	Site.Status	Epidemic	-0.0641442	0.224458	0.775588	Site.StatusEpidemic	0.857912	117	117	phosphoglycerate kinase [EC:2.7.2.3] [RN:R01512]	D-galactonate degradation, De Ley-Doudoroff pathway, D-galactonate => glycerate-3P	Coral
K00927	Site.Status	Epidemic	-0.0641442	0.224458	0.775588	Site.StatusEpidemic	0.857912	117	117	phosphoglycerate kinase [EC:2.7.2.3] [RN:R01512]	Semi-phosphorylative Entner-Doudoroff pathway, gluconate => glycerate-3P	Coral
K00927	Site.Status	Endemic	-0.359162	0.221811	0.108262	Site.StatusEndemic	0.238416	117	117	phosphoglycerate kinase [EC:2.7.2.3] [RN:R01512]	Reductive pentose phosphate cycle (Calvin cycle)	Coral
K00927	Site.Status	Endemic	-0.359162	0.221811	0.108262	Site.StatusEndemic	0.238416	117	117	phosphoglycerate kinase [EC:2.7.2.3] [RN:R01512]	Gluconeogenesis, oxaloacetate => fructose-6P	Coral
K00927	Site.Status	Endemic	-0.359162	0.221811	0.108262	Site.StatusEndemic	0.238416	117	117	phosphoglycerate kinase [EC:2.7.2.3] [RN:R01512]	Glycolysis (Embden-Meyerhof pathway), glucose => pyruvate	Coral
K00927	Site.Status	Endemic	-0.359162	0.221811	0.108262	Site.StatusEndemic	0.238416	117	117	phosphoglycerate kinase [EC:2.7.2.3] [RN:R01512]	Glycolysis, core module involving three-carbon compounds	Coral
K00927	Site.Status	Endemic	-0.359162	0.221811	0.108262	Site.StatusEndemic	0.238416	117	117	phosphoglycerate kinase [EC:2.7.2.3] [RN:R01512]	Reductive pentose phosphate cycle, ribulose-5P => glyceraldehyde-3P	Coral
K00927	Site.Status	Endemic	-0.359162	0.221811	0.108262	Site.StatusEndemic	0.238416	117	117	phosphoglycerate kinase [EC:2.7.2.3] [RN:R01512]	D-galactonate degradation, De Ley-Doudoroff pathway, D-galactonate => glycerate-3P	Coral
K00927	Site.Status	Endemic	-0.359162	0.221811	0.108262	Site.StatusEndemic	0.238416	117	117	phosphoglycerate kinase [EC:2.7.2.3] [RN:R01512]	Semi-phosphorylative Entner-Doudoroff pathway, gluconate => glycerate-3P	Coral
K00927	Season	wet	-0.97949	0.255528	0.000209472	Seasonwet	0.0033287	117	117	phosphoglycerate kinase [EC:2.7.2.3] [RN:R01512]	Reductive pentose phosphate cycle (Calvin cycle)	Coral
K00927	Season	wet	-0.97949	0.255528	0.000209472	Seasonwet	0.0033287	117	117	phosphoglycerate kinase [EC:2.7.2.3] [RN:R01512]	Gluconeogenesis, oxaloacetate => fructose-6P	Coral
K00927	Season	wet	-0.97949	0.255528	0.000209472	Seasonwet	0.0033287	117	117	phosphoglycerate kinase [EC:2.7.2.3] [RN:R01512]	Glycolysis (Embden-Meyerhof pathway), glucose => pyruvate	Coral
K00927	Season	wet	-0.97949	0.255528	0.000209472	Seasonwet	0.0033287	117	117	phosphoglycerate kinase [EC:2.7.2.3] [RN:R01512]	Glycolysis, core module involving three-carbon compounds	Coral
K00927	Season	wet	-0.97949	0.255528	0.000209472	Seasonwet	0.0033287	117	117	phosphoglycerate kinase [EC:2.7.2.3] [RN:R01512]	Reductive pentose phosphate cycle, ribulose-5P => glyceraldehyde-3P	Coral
K00927	Season	wet	-0.97949	0.255528	0.000209472	Seasonwet	0.0033287	117	117	phosphoglycerate kinase [EC:2.7.2.3] [RN:R01512]	D-galactonate degradation, De Ley-Doudoroff pathway, D-galactonate => glycerate-3P	Coral
K00927	Season	wet	-0.97949	0.255528	0.000209472	Seasonwet	0.0033287	117	117	phosphoglycerate kinase [EC:2.7.2.3] [RN:R01512]	Semi-phosphorylative Entner-Doudoroff pathway, gluconate => glycerate-3P	Coral
K00928	Season	wet	-0.852889	0.233259	0.000391709	Seasonwet	0.00513402	117	117	aspartate kinase [EC:2.7.2.4] [RN:R00480]	Ectoine biosynthesis, aspartate => ectoine	Coral
K00928	Season	wet	-0.852889	0.233259	0.000391709	Seasonwet	0.00513402	117	117	aspartate kinase [EC:2.7.2.4] [RN:R00480]	Threonine biosynthesis, aspartate => homoserine => threonine	Coral
K00928	Season	wet	-0.852889	0.233259	0.000391709	Seasonwet	0.00513402	117	117	aspartate kinase [EC:2.7.2.4] [RN:R00480]	Lysine biosynthesis, DAP dehydrogenase pathway, aspartate => lysine	Coral
K00928	Season	wet	-0.852889	0.233259	0.000391709	Seasonwet	0.00513402	117	117	aspartate kinase [EC:2.7.2.4] [RN:R00480]	Lysine biosynthesis, DAP aminotransferase pathway, aspartate => lysine	Coral
K00928	Season	wet	-0.852889	0.233259	0.000391709	Seasonwet	0.00513402	117	117	aspartate kinase [EC:2.7.2.4] [RN:R00480]	Lysine biosynthesis, acetyl-DAP pathway, aspartate => lysine	Coral
K00928	Season	wet	-0.852889	0.233259	0.000391709	Seasonwet	0.00513402	117	117	aspartate kinase [EC:2.7.2.4] [RN:R00480]	Lysine biosynthesis, succinyl-DAP pathway, aspartate => lysine	Coral
K00928	Season	wet	-0.852889	0.233259	0.000391709	Seasonwet	0.00513402	117	117	aspartate kinase [EC:2.7.2.4] [RN:R00480]	Methionine biosynthesis, apartate => homoserine => methionine	Coral
K00928	Site.Status	Epidemic	-0.026459	0.204765	0.897422	Site.StatusEpidemic	0.933486	117	117	aspartate kinase [EC:2.7.2.4] [RN:R00480]	Ectoine biosynthesis, aspartate => ectoine	Coral
K00928	Site.Status	Epidemic	-0.026459	0.204765	0.897422	Site.StatusEpidemic	0.933486	117	117	aspartate kinase [EC:2.7.2.4] [RN:R00480]	Threonine biosynthesis, aspartate => homoserine => threonine	Coral
K00928	Site.Status	Epidemic	-0.026459	0.204765	0.897422	Site.StatusEpidemic	0.933486	117	117	aspartate kinase [EC:2.7.2.4] [RN:R00480]	Lysine biosynthesis, DAP dehydrogenase pathway, aspartate => lysine	Coral
K00928	Site.Status	Epidemic	-0.026459	0.204765	0.897422	Site.StatusEpidemic	0.933486	117	117	aspartate kinase [EC:2.7.2.4] [RN:R00480]	Lysine biosynthesis, DAP aminotransferase pathway, aspartate => lysine	Coral
K00928	Site.Status	Epidemic	-0.026459	0.204765	0.897422	Site.StatusEpidemic	0.933486	117	117	aspartate kinase [EC:2.7.2.4] [RN:R00480]	Lysine biosynthesis, acetyl-DAP pathway, aspartate => lysine	Coral
K00928	Site.Status	Epidemic	-0.026459	0.204765	0.897422	Site.StatusEpidemic	0.933486	117	117	aspartate kinase [EC:2.7.2.4] [RN:R00480]	Lysine biosynthesis, succinyl-DAP pathway, aspartate => lysine	Coral
K00928	Site.Status	Epidemic	-0.026459	0.204765	0.897422	Site.StatusEpidemic	0.933486	117	117	aspartate kinase [EC:2.7.2.4] [RN:R00480]	Methionine biosynthesis, apartate => homoserine => methionine	Coral
K00928	Site.Status	Endemic	-0.276132	0.202346	0.175151	Site.StatusEndemic	0.326783	117	117	aspartate kinase [EC:2.7.2.4] [RN:R00480]	Ectoine biosynthesis, aspartate => ectoine	Coral
K00928	Site.Status	Endemic	-0.276132	0.202346	0.175151	Site.StatusEndemic	0.326783	117	117	aspartate kinase [EC:2.7.2.4] [RN:R00480]	Threonine biosynthesis, aspartate => homoserine => threonine	Coral
K00928	Site.Status	Endemic	-0.276132	0.202346	0.175151	Site.StatusEndemic	0.326783	117	117	aspartate kinase [EC:2.7.2.4] [RN:R00480]	Lysine biosynthesis, DAP dehydrogenase pathway, aspartate => lysine	Coral
K00928	Site.Status	Endemic	-0.276132	0.202346	0.175151	Site.StatusEndemic	0.326783	117	117	aspartate kinase [EC:2.7.2.4] [RN:R00480]	Lysine biosynthesis, DAP aminotransferase pathway, aspartate => lysine	Coral
K00928	Site.Status	Endemic	-0.276132	0.202346	0.175151	Site.StatusEndemic	0.326783	117	117	aspartate kinase [EC:2.7.2.4] [RN:R00480]	Lysine biosynthesis, acetyl-DAP pathway, aspartate => lysine	Coral
K00928	Site.Status	Endemic	-0.276132	0.202346	0.175151	Site.StatusEndemic	0.326783	117	117	aspartate kinase [EC:2.7.2.4] [RN:R00480]	Lysine biosynthesis, succinyl-DAP pathway, aspartate => lysine	Coral
K00928	Site.Status	Endemic	-0.276132	0.202346	0.175151	Site.StatusEndemic	0.326783	117	117	aspartate kinase [EC:2.7.2.4] [RN:R00480]	Methionine biosynthesis, apartate => homoserine => methionine	Coral
K00930	Site.Status	Endemic	-0.398855	0.234479	0.0917689	Site.StatusEndemic	0.212937	117	117	acetylglutamate kinase [EC:2.7.2.8] [RN:R02649]	Ornithine biosynthesis, glutamate => ornithine	Coral
K00930	Season	wet	-0.733462	0.27012	0.00767309	Seasonwet	0.0417195	117	117	acetylglutamate kinase [EC:2.7.2.8] [RN:R02649]	Ornithine biosynthesis, glutamate => ornithine	Coral
K00930	Site.Status	Epidemic	-0.0542953	0.237277	0.81943	Site.StatusEpidemic	0.883385	117	117	acetylglutamate kinase [EC:2.7.2.8] [RN:R02649]	Ornithine biosynthesis, glutamate => ornithine	Coral
K00931	Site.Status	Endemic	-0.471185	0.236335	0.0486559	Site.StatusEndemic	0.137384	117	117	glutamate 5-kinase [EC:2.7.2.11] [RN:R00239]	Proline biosynthesis, glutamate => proline	Coral
K00931	Site.Status	Epidemic	-0.135746	0.239153	0.571453	Site.StatusEpidemic	0.710773	117	117	glutamate 5-kinase [EC:2.7.2.11] [RN:R00239]	Proline biosynthesis, glutamate => proline	Coral
K00931	Season	wet	-0.853577	0.272151	0.00218541	Seasonwet	0.0167162	117	117	glutamate 5-kinase [EC:2.7.2.11] [RN:R00239]	Proline biosynthesis, glutamate => proline	Coral
K00938	Season	wet	-1.31549	1.6246	0.419812	Seasonwet	0.57721	117	76	phosphomevalonate kinase [EC:2.7.4.2] [RN:R03245]	C5 isoprenoid biosynthesis, mevalonate pathway	Coral
K00938	Site.Status	Epidemic	2.58929	1.42866	0.0726514	Site.StatusEpidemic	0.18156	117	76	phosphomevalonate kinase [EC:2.7.4.2] [RN:R03245]	C5 isoprenoid biosynthesis, mevalonate pathway	Coral
K00938	Site.Status	Endemic	1.76406	1.41186	0.21415	Site.StatusEndemic	0.368037	117	76	phosphomevalonate kinase [EC:2.7.4.2] [RN:R03245]	C5 isoprenoid biosynthesis, mevalonate pathway	Coral
K00939	Site.Status	Endemic	-0.365395	0.223537	0.10807	Site.StatusEndemic	0.238079	117	117	adenylate kinase [EC:2.7.4.3] [RN:R00127]	Adenine ribonucleotide biosynthesis, IMP => ADP,ATP	Coral
K00939	Season	wet	-0.888194	0.257627	0.00192611	Seasonwet	0.0158153	117	117	adenylate kinase [EC:2.7.4.3] [RN:R00127]	Adenine ribonucleotide biosynthesis, IMP => ADP,ATP	Coral
K00939	Site.Status	Epidemic	0.024755	0.22621	0.913285	Site.StatusEpidemic	0.944029	117	117	adenylate kinase [EC:2.7.4.3] [RN:R00127]	Adenine ribonucleotide biosynthesis, IMP => ADP,ATP	Coral
K00940	Site.Status	Endemic	-0.285926	0.224189	0.204861	Site.StatusEndemic	0.357615	117	117	nucleoside-diphosphate kinase [EC:2.7.4.6] [RN:R02326 R02093]	Pyrimidine deoxyribonuleotide biosynthesis, CDP/CTP => dCDP/dCTP,dTDP/dTTP	Coral
K00940	Site.Status	Endemic	-0.285926	0.224189	0.204861	Site.StatusEndemic	0.357615	117	117	nucleoside-diphosphate kinase [EC:2.7.4.6] [RN:R00330]	Guanine ribonucleotide biosynthesis IMP => GDP,GTP	Coral
K00940	Site.Status	Endemic	-0.285926	0.224189	0.204861	Site.StatusEndemic	0.357615	117	117	nucleoside-diphosphate kinase [EC:2.7.4.6] [RN:R00156]	Pyrimidine ribonucleotide biosynthesis, UMP => UDP/UTP,CDP/CTP	Coral
K00940	Site.Status	Endemic	-0.285926	0.224189	0.204861	Site.StatusEndemic	0.357615	117	117	nucleoside-diphosphate kinase [EC:2.7.4.6] [RN:R00124]	Adenine ribonucleotide biosynthesis, IMP => ADP,ATP	Coral
K00940	Season	wet	-0.92616	0.258262	0.000499033	Seasonwet	0.00594912	117	117	nucleoside-diphosphate kinase [EC:2.7.4.6] [RN:R02326 R02093]	Pyrimidine deoxyribonuleotide biosynthesis, CDP/CTP => dCDP/dCTP,dTDP/dTTP	Coral
K00940	Season	wet	-0.92616	0.258262	0.000499033	Seasonwet	0.00594912	117	117	nucleoside-diphosphate kinase [EC:2.7.4.6] [RN:R00330]	Guanine ribonucleotide biosynthesis IMP => GDP,GTP	Coral
K00940	Season	wet	-0.92616	0.258262	0.000499033	Seasonwet	0.00594912	117	117	nucleoside-diphosphate kinase [EC:2.7.4.6] [RN:R00156]	Pyrimidine ribonucleotide biosynthesis, UMP => UDP/UTP,CDP/CTP	Coral
K00940	Season	wet	-0.92616	0.258262	0.000499033	Seasonwet	0.00594912	117	117	nucleoside-diphosphate kinase [EC:2.7.4.6] [RN:R00124]	Adenine ribonucleotide biosynthesis, IMP => ADP,ATP	Coral
K00940	Site.Status	Epidemic	-0.00841804	0.226864	0.970468	Site.StatusEpidemic	0.981157	117	117	nucleoside-diphosphate kinase [EC:2.7.4.6] [RN:R02326 R02093]	Pyrimidine deoxyribonuleotide biosynthesis, CDP/CTP => dCDP/dCTP,dTDP/dTTP	Coral
K00940	Site.Status	Epidemic	-0.00841804	0.226864	0.970468	Site.StatusEpidemic	0.981157	117	117	nucleoside-diphosphate kinase [EC:2.7.4.6] [RN:R00330]	Guanine ribonucleotide biosynthesis IMP => GDP,GTP	Coral
K00940	Site.Status	Epidemic	-0.00841804	0.226864	0.970468	Site.StatusEpidemic	0.981157	117	117	nucleoside-diphosphate kinase [EC:2.7.4.6] [RN:R00156]	Pyrimidine ribonucleotide biosynthesis, UMP => UDP/UTP,CDP/CTP	Coral
K00940	Site.Status	Epidemic	-0.00841804	0.226864	0.970468	Site.StatusEpidemic	0.981157	117	117	nucleoside-diphosphate kinase [EC:2.7.4.6] [RN:R00124]	Adenine ribonucleotide biosynthesis, IMP => ADP,ATP	Coral
K00942	Site.Status	Endemic	-0.326157	0.22249	0.145517	Site.StatusEndemic	0.289472	117	117	guanylate kinase [EC:2.7.4.8] [RN:R00332]	Guanine ribonucleotide biosynthesis IMP => GDP,GTP	Coral
K00942	Season	wet	-0.913335	0.256253	0.000537912	Seasonwet	0.00627216	117	117	guanylate kinase [EC:2.7.4.8] [RN:R00332]	Guanine ribonucleotide biosynthesis IMP => GDP,GTP	Coral
K00942	Site.Status	Epidemic	-0.063381	0.225144	0.778845	Site.StatusEpidemic	0.860085	117	117	guanylate kinase [EC:2.7.4.8] [RN:R00332]	Guanine ribonucleotide biosynthesis IMP => GDP,GTP	Coral
K00943	Site.Status	Endemic	-0.352759	0.24004	0.145908	Site.StatusEndemic	0.289472	117	117	dTMP kinase [EC:2.7.4.9] [RN:R02094]	Pyrimidine deoxyribonuleotide biosynthesis, CDP/CTP => dCDP/dCTP,dTDP/dTTP	Coral
K00943	Season	wet	-1.06	0.279466	0.000439914	Seasonwet	0.00543793	117	117	dTMP kinase [EC:2.7.4.9] [RN:R02094]	Pyrimidine deoxyribonuleotide biosynthesis, CDP/CTP => dCDP/dCTP,dTDP/dTTP	Coral
K00943	Site.Status	Epidemic	-0.207926	0.242999	0.394993	Site.StatusEpidemic	0.554404	117	117	dTMP kinase [EC:2.7.4.9] [RN:R02094]	Pyrimidine deoxyribonuleotide biosynthesis, CDP/CTP => dCDP/dCTP,dTDP/dTTP	Coral
K00945	Site.Status	Endemic	-0.374709	0.22858	0.104005	Site.StatusEndemic	0.231533	117	117	cytidylate kinase [EC:2.7.4.14] [RN:R00158]	Pyrimidine ribonucleotide biosynthesis, UMP => UDP/UTP,CDP/CTP	Coral
K00945	Site.Status	Epidemic	-0.174882	0.2313	0.451212	Site.StatusEpidemic	0.606948	117	117	cytidylate kinase [EC:2.7.4.14] [RN:R00158]	Pyrimidine ribonucleotide biosynthesis, UMP => UDP/UTP,CDP/CTP	Coral
K00945	Season	wet	-0.862942	0.263027	0.00137976	Seasonwet	0.012462	117	117	cytidylate kinase [EC:2.7.4.14] [RN:R00158]	Pyrimidine ribonucleotide biosynthesis, UMP => UDP/UTP,CDP/CTP	Coral
K00946	Site.Status	Endemic	-0.278939	0.26374	0.292539	Site.StatusEndemic	0.461509	117	117	thiamine-monophosphate kinase [EC:2.7.4.16] [RN:R00617]	Thiamine biosynthesis, AIR => thiamine-P/thiamine-2P	Coral
K00946	Season	wet	-0.850244	0.303509	0.0059955	Seasonwet	0.0346616	117	117	thiamine-monophosphate kinase [EC:2.7.4.16] [RN:R00617]	Thiamine biosynthesis, AIR => thiamine-P/thiamine-2P	Coral
K00946	Site.Status	Epidemic	-0.0370603	0.266879	0.88981	Site.StatusEpidemic	0.929008	117	117	thiamine-monophosphate kinase [EC:2.7.4.16] [RN:R00617]	Thiamine biosynthesis, AIR => thiamine-P/thiamine-2P	Coral
K00948	Season	wet	-0.864478	0.248474	0.000717428	Seasonwet	0.00781288	117	117	ribose-phosphate pyrophosphokinase [EC:2.7.6.1] [RN:R01049]	PRPP biosynthesis, ribose 5P => PRPP	Coral
K00948	Site.Status	Endemic	-0.312136	0.215856	0.151008	Site.StatusEndemic	0.295095	117	117	ribose-phosphate pyrophosphokinase [EC:2.7.6.1] [RN:R01049]	PRPP biosynthesis, ribose 5P => PRPP	Coral
K00948	Site.Status	Epidemic	-0.0411318	0.218427	0.850981	Site.StatusEpidemic	0.900979	117	117	ribose-phosphate pyrophosphokinase [EC:2.7.6.1] [RN:R01049]	PRPP biosynthesis, ribose 5P => PRPP	Coral
K00950	Site.Status	Endemic	-0.296984	0.252964	0.242918	Site.StatusEndemic	0.403878	117	117	2-amino-4-hydroxy-6-hydroxymethyldihydropteridine pyrophosphokinase [EC:2.7.6.3] [RN:R03503]	Tetrahydrofolate biosynthesis, GTP => THF	Coral
K00950	Site.Status	Endemic	-0.296984	0.252964	0.242918	Site.StatusEndemic	0.403878	117	117	2-amino-4-hydroxy-6-hydroxymethyldihydropteridine diphosphokinase [EC:2.7.6.3] [RN:R03503]	Tetrahydrofolate biosynthesis, mediated by PTPS, GTP => THF	Coral
K00950	Season	wet	-1.06518	0.290606	0.00037846	Seasonwet	0.00512557	117	117	2-amino-4-hydroxy-6-hydroxymethyldihydropteridine pyrophosphokinase [EC:2.7.6.3] [RN:R03503]	Tetrahydrofolate biosynthesis, GTP => THF	Coral
K00950	Season	wet	-1.06518	0.290606	0.00037846	Seasonwet	0.00512557	117	117	2-amino-4-hydroxy-6-hydroxymethyldihydropteridine diphosphokinase [EC:2.7.6.3] [RN:R03503]	Tetrahydrofolate biosynthesis, mediated by PTPS, GTP => THF	Coral
K00950	Site.Status	Epidemic	-0.187854	0.255962	0.464559	Site.StatusEpidemic	0.618649	117	117	2-amino-4-hydroxy-6-hydroxymethyldihydropteridine pyrophosphokinase [EC:2.7.6.3] [RN:R03503]	Tetrahydrofolate biosynthesis, GTP => THF	Coral
K00950	Site.Status	Epidemic	-0.187854	0.255962	0.464559	Site.StatusEpidemic	0.618649	117	117	2-amino-4-hydroxy-6-hydroxymethyldihydropteridine diphosphokinase [EC:2.7.6.3] [RN:R03503]	Tetrahydrofolate biosynthesis, mediated by PTPS, GTP => THF	Coral
K00954	Season	wet	-0.910116	0.256109	0.000557036	Seasonwet	0.00643077	117	117	pantetheine-phosphate adenylyltransferase [EC:2.7.7.3] [RN:R03035]	Coenzyme A biosynthesis, pantothenate => CoA	Coral
K00954	Site.Status	Endemic	-0.336054	0.222667	0.134105	Site.StatusEndemic	0.276748	117	117	pantetheine-phosphate adenylyltransferase [EC:2.7.7.3] [RN:R03035]	Coenzyme A biosynthesis, pantothenate => CoA	Coral
K00954	Site.Status	Epidemic	-0.0454307	0.225314	0.840575	Site.StatusEpidemic	0.894771	117	117	pantetheine-phosphate adenylyltransferase [EC:2.7.7.3] [RN:R03035]	Coenzyme A biosynthesis, pantothenate => CoA	Coral
K00955	Site.Status	Endemic	-0.985274	0.367054	0.00839008	Site.StatusEndemic	0.0441597	117	117	sulfate adenylyltransferase [EC:2.7.7.4] [RN:R00529]	Assimilatory sulfate reduction, sulfate => H2S	Coral
K00955	Season	wet	-0.449297	0.421446	0.288666	Seasonwet	0.457179	117	117	sulfate adenylyltransferase [EC:2.7.7.4] [RN:R00529]	Assimilatory sulfate reduction, sulfate => H2S	Coral
K00955	Site.Status	Epidemic	-0.419169	0.371399	0.261506	Site.StatusEpidemic	0.424594	117	117	sulfate adenylyltransferase [EC:2.7.7.4] [RN:R00529]	Assimilatory sulfate reduction, sulfate => H2S	Coral
K00956	Site.Status	Epidemic	0.973286	0.377101	0.0113615	Site.StatusEpidemic	0.0516002	117	117	sulfate adenylyltransferase [EC:2.7.7.4] [RN:R00529]	Dissimilatory sulfate reduction, sulfate => H2S	Coral
K00956	Site.Status	Epidemic	0.973286	0.377101	0.0113615	Site.StatusEpidemic	0.0516002	117	117	sulfate adenylyltransferase [EC:2.7.7.4] [RN:R00529]	Assimilatory sulfate reduction, sulfate => H2S	Coral
K00956	Site.Status	Endemic	0.371945	0.37236	0.320336	Site.StatusEndemic	0.492477	117	117	sulfate adenylyltransferase [EC:2.7.7.4] [RN:R00529]	Dissimilatory sulfate reduction, sulfate => H2S	Coral
K00956	Site.Status	Endemic	0.371945	0.37236	0.320336	Site.StatusEndemic	0.492477	117	117	sulfate adenylyltransferase [EC:2.7.7.4] [RN:R00529]	Assimilatory sulfate reduction, sulfate => H2S	Coral
K00956	Season	wet	-0.306576	0.438149	0.4862	Seasonwet	0.636237	117	117	sulfate adenylyltransferase [EC:2.7.7.4] [RN:R00529]	Dissimilatory sulfate reduction, sulfate => H2S	Coral
K00956	Season	wet	-0.306576	0.438149	0.4862	Seasonwet	0.636237	117	117	sulfate adenylyltransferase [EC:2.7.7.4] [RN:R00529]	Assimilatory sulfate reduction, sulfate => H2S	Coral
K00957	Site.Status	Endemic	-0.0931565	0.325154	0.775172	Site.StatusEndemic	0.857605	117	117	sulfate adenylyltransferase [EC:2.7.7.4] [RN:R00529]	Dissimilatory sulfate reduction, sulfate => H2S	Coral
K00957	Site.Status	Endemic	-0.0931565	0.325154	0.775172	Site.StatusEndemic	0.857605	117	117	sulfate adenylyltransferase [EC:2.7.7.4] [RN:R00529]	Assimilatory sulfate reduction, sulfate => H2S	Coral
K00957	Season	wet	-0.188838	0.381086	0.621969	Seasonwet	0.751482	117	117	sulfate adenylyltransferase [EC:2.7.7.4] [RN:R00529]	Dissimilatory sulfate reduction, sulfate => H2S	Coral
K00957	Season	wet	-0.188838	0.381086	0.621969	Seasonwet	0.751482	117	117	sulfate adenylyltransferase [EC:2.7.7.4] [RN:R00529]	Assimilatory sulfate reduction, sulfate => H2S	Coral
K00957	Site.Status	Epidemic	0.562503	0.329243	0.0911298	Site.StatusEpidemic	0.211961	117	117	sulfate adenylyltransferase [EC:2.7.7.4] [RN:R00529]	Dissimilatory sulfate reduction, sulfate => H2S	Coral
K00957	Site.Status	Epidemic	0.562503	0.329243	0.0911298	Site.StatusEpidemic	0.211961	117	117	sulfate adenylyltransferase [EC:2.7.7.4] [RN:R00529]	Assimilatory sulfate reduction, sulfate => H2S	Coral
K00958	Site.Status	Endemic	-0.851311	0.358474	0.0192646	Site.StatusEndemic	0.0734064	117	117	sulfate adenylyltransferase [EC:2.7.7.4] [RN:R00529]	Assimilatory sulfate reduction, sulfate => H2S	Coral
K00958	Site.Status	Endemic	-0.851311	0.358474	0.0192646	Site.StatusEndemic	0.0734064	117	117	sulfate adenylyltransferase [EC:2.7.7.4] [RN:R00529]	Dissimilatory sulfate reduction, sulfate => H2S	Coral
K00958	Site.Status	Epidemic	-0.174154	0.362566	0.631927	Site.StatusEpidemic	0.756357	117	117	sulfate adenylyltransferase [EC:2.7.7.4] [RN:R00529]	Assimilatory sulfate reduction, sulfate => H2S	Coral
K00958	Site.Status	Epidemic	-0.174154	0.362566	0.631927	Site.StatusEpidemic	0.756357	117	117	sulfate adenylyltransferase [EC:2.7.7.4] [RN:R00529]	Dissimilatory sulfate reduction, sulfate => H2S	Coral
K00958	Season	wet	-1.01264	0.405632	0.0140072	Seasonwet	0.0600959	117	117	sulfate adenylyltransferase [EC:2.7.7.4] [RN:R00529]	Assimilatory sulfate reduction, sulfate => H2S	Coral
K00958	Season	wet	-1.01264	0.405632	0.0140072	Seasonwet	0.0600959	117	117	sulfate adenylyltransferase [EC:2.7.7.4] [RN:R00529]	Dissimilatory sulfate reduction, sulfate => H2S	Coral
K00963	Site.Status	Epidemic	-0.154684	0.250565	0.538289	Site.StatusEpidemic	0.681012	117	117	UTP--glucose-1-phosphate uridylyltransferase [EC:2.7.7.9] [RN:R00289]	Ascorbate biosynthesis, animals, glucose-1P => ascorbate	Coral
K00963	Site.Status	Epidemic	-0.154684	0.250565	0.538289	Site.StatusEpidemic	0.681012	117	117	UTP--glucose-1-phosphate uridylyltransferase [EC:2.7.7.9] [RN:R00289]	Glycogen biosynthesis, glucose-1P => glycogen/starch	Coral
K00963	Site.Status	Epidemic	-0.154684	0.250565	0.538289	Site.StatusEpidemic	0.681012	117	117	UTP--glucose-1-phosphate uridylyltransferase [EC:2.7.7.9] [RN:R00289]	Nucleotide sugar biosynthesis, glucose => UDP-glucose	Coral
K00963	Season	wet	-0.589873	0.285418	0.0410774	Seasonwet	0.121781	117	117	UTP--glucose-1-phosphate uridylyltransferase [EC:2.7.7.9] [RN:R00289]	Ascorbate biosynthesis, animals, glucose-1P => ascorbate	Coral
K00963	Season	wet	-0.589873	0.285418	0.0410774	Seasonwet	0.121781	117	117	UTP--glucose-1-phosphate uridylyltransferase [EC:2.7.7.9] [RN:R00289]	Glycogen biosynthesis, glucose-1P => glycogen/starch	Coral
K00963	Season	wet	-0.589873	0.285418	0.0410774	Seasonwet	0.121781	117	117	UTP--glucose-1-phosphate uridylyltransferase [EC:2.7.7.9] [RN:R00289]	Nucleotide sugar biosynthesis, glucose => UDP-glucose	Coral
K00963	Site.Status	Endemic	-0.133666	0.247606	0.590406	Site.StatusEndemic	0.725423	117	117	UTP--glucose-1-phosphate uridylyltransferase [EC:2.7.7.9] [RN:R00289]	Ascorbate biosynthesis, animals, glucose-1P => ascorbate	Coral
K00963	Site.Status	Endemic	-0.133666	0.247606	0.590406	Site.StatusEndemic	0.725423	117	117	UTP--glucose-1-phosphate uridylyltransferase [EC:2.7.7.9] [RN:R00289]	Glycogen biosynthesis, glucose-1P => glycogen/starch	Coral
K00963	Site.Status	Endemic	-0.133666	0.247606	0.590406	Site.StatusEndemic	0.725423	117	117	UTP--glucose-1-phosphate uridylyltransferase [EC:2.7.7.9] [RN:R00289]	Nucleotide sugar biosynthesis, glucose => UDP-glucose	Coral
K00965	Season	wet	0.931511	0.348987	0.00873784	Seasonwet	0.0455164	117	117	UDPglucose--hexose-1-phosphate uridylyltransferase [EC:2.7.7.12] [RN:R00955]	Nucleotide sugar biosynthesis, galactose => UDP-galactose	Coral
K00965	Season	wet	0.931511	0.348987	0.00873784	Seasonwet	0.0455164	117	117	UDPglucose--hexose-1-phosphate uridylyltransferase [EC:2.7.7.12] [RN:R00955]	Galactose degradation, Leloir pathway, galactose => alpha-D-glucose-1P	Coral
K00965	Site.Status	Epidemic	0.28756	0.306321	0.349913	Site.StatusEpidemic	0.523563	117	117	UDPglucose--hexose-1-phosphate uridylyltransferase [EC:2.7.7.12] [RN:R00955]	Nucleotide sugar biosynthesis, galactose => UDP-galactose	Coral
K00965	Site.Status	Epidemic	0.28756	0.306321	0.349913	Site.StatusEpidemic	0.523563	117	117	UDPglucose--hexose-1-phosphate uridylyltransferase [EC:2.7.7.12] [RN:R00955]	Galactose degradation, Leloir pathway, galactose => alpha-D-glucose-1P	Coral
K00965	Site.Status	Endemic	-0.638734	0.302702	0.037117	Site.StatusEndemic	0.113321	117	117	UDPglucose--hexose-1-phosphate uridylyltransferase [EC:2.7.7.12] [RN:R00955]	Nucleotide sugar biosynthesis, galactose => UDP-galactose	Coral
K00965	Site.Status	Endemic	-0.638734	0.302702	0.037117	Site.StatusEndemic	0.113321	117	117	UDPglucose--hexose-1-phosphate uridylyltransferase [EC:2.7.7.12] [RN:R00955]	Galactose degradation, Leloir pathway, galactose => alpha-D-glucose-1P	Coral
K00966	Season	wet	-0.523248	0.426168	0.222848	Seasonwet	0.378378	117	117	mannose-1-phosphate guanylyltransferase [EC:2.7.7.13] [RN:R00885]	Ascorbate biosynthesis, plants, glucose-6P => ascorbate	Coral
K00966	Site.Status	Endemic	-0.410416	0.361019	0.258302	Site.StatusEndemic	0.421356	117	117	mannose-1-phosphate guanylyltransferase [EC:2.7.7.13] [RN:R00885]	Ascorbate biosynthesis, plants, glucose-6P => ascorbate	Coral
K00966	Site.Status	Epidemic	1.06615	0.365665	0.00437703	Site.StatusEpidemic	0.0276704	117	117	mannose-1-phosphate guanylyltransferase [EC:2.7.7.13] [RN:R00885]	Ascorbate biosynthesis, plants, glucose-6P => ascorbate	Coral
K00968	Site.Status	Endemic	-2.03476	0.497579	9.23e-05	Site.StatusEndemic	0.00174943	117	117	choline-phosphate cytidylyltransferase [EC:2.7.7.15] [RN:R01890]	Phosphatidylcholine (PC) biosynthesis, choline => PC	Coral
K00968	Season	wet	-4.06972	0.583024	1.44e-09	Seasonwet	1.23e-07	117	117	choline-phosphate cytidylyltransferase [EC:2.7.7.15] [RN:R01890]	Phosphatidylcholine (PC) biosynthesis, choline => PC	Coral
K00968	Site.Status	Epidemic	-3.5903	0.503838	2.31e-10	Site.StatusEpidemic	2.41e-08	117	117	choline-phosphate cytidylyltransferase [EC:2.7.7.15] [RN:R01890]	Phosphatidylcholine (PC) biosynthesis, choline => PC	Coral
K00969	Season	wet	-0.918881	0.255752	0.000487499	Seasonwet	0.00583402	117	117	nicotinate-nucleotide adenylyltransferase [EC:2.7.7.18] [RN:R03005]	NAD biosynthesis, aspartate => NAD	Coral
K00969	Site.Status	Endemic	-0.323408	0.222073	0.148152	Site.StatusEndemic	0.291409	117	117	nicotinate-nucleotide adenylyltransferase [EC:2.7.7.18] [RN:R03005]	NAD biosynthesis, aspartate => NAD	Coral
K00969	Site.Status	Epidemic	-0.042532	0.224721	0.850233	Site.StatusEpidemic	0.900577	117	117	nicotinate-nucleotide adenylyltransferase [EC:2.7.7.18] [RN:R03005]	NAD biosynthesis, aspartate => NAD	Coral
K00971	Site.Status	Endemic	-0.547802	0.321995	0.0917325	Site.StatusEndemic	0.212911	117	117	mannose-1-phosphate guanylyltransferase [EC:2.7.7.13] [RN:R00885]	Ascorbate biosynthesis, plants, glucose-6P => ascorbate	Coral
K00971	Season	wet	-1.36428	0.372354	0.000383507	Seasonwet	0.00513353	117	117	mannose-1-phosphate guanylyltransferase [EC:2.7.7.13] [RN:R00885]	Ascorbate biosynthesis, plants, glucose-6P => ascorbate	Coral
K00971	Site.Status	Epidemic	0.291063	0.325872	0.373721	Site.StatusEpidemic	0.539475	117	117	mannose-1-phosphate guanylyltransferase [EC:2.7.7.13] [RN:R00885]	Ascorbate biosynthesis, plants, glucose-6P => ascorbate	Coral
K00973	Site.Status	Endemic	-0.277376	0.227814	0.226003	Site.StatusEndemic	0.382585	117	117	glucose-1-phosphate thymidylyltransferase [EC:2.7.7.24] [RN:R02328]	dTDP-L-rhamnose biosynthesis	Coral
K00973	Season	wet	-0.87403	0.262654	0.00118688	Seasonwet	0.0112008	117	117	glucose-1-phosphate thymidylyltransferase [EC:2.7.7.24] [RN:R02328]	dTDP-L-rhamnose biosynthesis	Coral
K00973	Site.Status	Epidemic	0.0683434	0.230538	0.767445	Site.StatusEpidemic	0.85265	117	117	glucose-1-phosphate thymidylyltransferase [EC:2.7.7.24] [RN:R02328]	dTDP-L-rhamnose biosynthesis	Coral
K00975	Site.Status	Epidemic	-0.136883	0.264517	0.60586	Site.StatusEpidemic	0.738567	117	117	glucose-1-phosphate adenylyltransferase [EC:2.7.7.27] [RN:R00948]	Glycogen biosynthesis, glucose-1P => glycogen/starch	Coral
K00975	Site.Status	Epidemic	-0.136883	0.264517	0.60586	Site.StatusEpidemic	0.738567	117	117	glgC; glucose-1-phosphate adenylyltransferase [EC:2.7.7.27] [RN:R00948]	Trehalose biosynthesis, D-glucose 1P => trehalose	Coral
K00975	Site.Status	Endemic	-0.558672	0.261404	0.0348028	Site.StatusEndemic	0.107667	117	117	glucose-1-phosphate adenylyltransferase [EC:2.7.7.27] [RN:R00948]	Glycogen biosynthesis, glucose-1P => glycogen/starch	Coral
K00975	Site.Status	Endemic	-0.558672	0.261404	0.0348028	Site.StatusEndemic	0.107667	117	117	glgC; glucose-1-phosphate adenylyltransferase [EC:2.7.7.27] [RN:R00948]	Trehalose biosynthesis, D-glucose 1P => trehalose	Coral
K00975	Season	wet	-0.394053	0.30087	0.192976	Seasonwet	0.344819	117	117	glucose-1-phosphate adenylyltransferase [EC:2.7.7.27] [RN:R00948]	Glycogen biosynthesis, glucose-1P => glycogen/starch	Coral
K00975	Season	wet	-0.394053	0.30087	0.192976	Seasonwet	0.344819	117	117	glgC; glucose-1-phosphate adenylyltransferase [EC:2.7.7.27] [RN:R00948]	Trehalose biosynthesis, D-glucose 1P => trehalose	Coral
K00979	Season	wet	-0.935577	0.272884	0.00183392	Seasonwet	0.0152687	117	117	3-deoxy-manno-octulosonate cytidylyltransferase (CMP-KDO synthetase) [EC:2.7.7.38] [RN:R03351]	CMP-KDO biosynthesis	Coral
K00979	Site.Status	Epidemic	-0.0665267	0.238826	0.781629	Site.StatusEpidemic	0.862137	117	117	3-deoxy-manno-octulosonate cytidylyltransferase (CMP-KDO synthetase) [EC:2.7.7.38] [RN:R03351]	CMP-KDO biosynthesis	Coral
K00979	Site.Status	Endemic	-0.246587	0.235973	0.300484	Site.StatusEndemic	0.470142	117	117	3-deoxy-manno-octulosonate cytidylyltransferase (CMP-KDO synthetase) [EC:2.7.7.38] [RN:R03351]	CMP-KDO biosynthesis	Coral
K00981	Site.Status	Epidemic	-0.0415771	0.219424	0.850063	Site.StatusEpidemic	0.900513	117	117	phosphatidate cytidylyltransferase [EC:2.7.7.41] [RN:R01799]	Phosphatidylethanolamine (PE) biosynthesis, PA => PS => PE	Coral
K00981	Site.Status	Endemic	-0.322394	0.216841	0.139931	Site.StatusEndemic	0.284177	117	117	phosphatidate cytidylyltransferase [EC:2.7.7.41] [RN:R01799]	Phosphatidylethanolamine (PE) biosynthesis, PA => PS => PE	Coral
K00981	Season	wet	-0.89988	0.249633	0.000467653	Seasonwet	0.00565462	117	117	phosphatidate cytidylyltransferase [EC:2.7.7.41] [RN:R01799]	Phosphatidylethanolamine (PE) biosynthesis, PA => PS => PE	Coral
K00991	Season	wet	-0.972697	0.301337	0.00178214	Seasonwet	0.0149444	117	117	2-C-methyl-D-erythritol 4-phosphate cytidylyltransferase [EC:2.7.7.60] [RN:R05633]	C5 isoprenoid biosynthesis, non-mevalonate pathway	Coral
K00991	Site.Status	Epidemic	-0.122762	0.25952	0.637216	Site.StatusEpidemic	0.75979	117	117	2-C-methyl-D-erythritol 4-phosphate cytidylyltransferase [EC:2.7.7.60] [RN:R05633]	C5 isoprenoid biosynthesis, non-mevalonate pathway	Coral
K00991	Site.Status	Endemic	-0.449002	0.256254	0.0827836	Site.StatusEndemic	0.199162	117	117	2-C-methyl-D-erythritol 4-phosphate cytidylyltransferase [EC:2.7.7.60] [RN:R05633]	C5 isoprenoid biosynthesis, non-mevalonate pathway	Coral
K00998	Site.Status	Epidemic	2.16884	0.994336	0.0312958	Site.StatusEpidemic	0.0997346	117	110	phosphatidylserine synthase [EC:2.7.8.8] [RN:R01800]	Phosphatidylethanolamine (PE) biosynthesis, PA => PS => PE	Coral
K00998	Season	wet	1.539	1.12958	0.175781	Seasonwet	0.32742	117	110	phosphatidylserine synthase [EC:2.7.8.8] [RN:R01800]	Phosphatidylethanolamine (PE) biosynthesis, PA => PS => PE	Coral
K00998	Site.Status	Endemic	1.95329	0.98267	0.0493248	Site.StatusEndemic	0.138596	117	110	phosphatidylserine synthase [EC:2.7.8.8] [RN:R01800]	Phosphatidylethanolamine (PE) biosynthesis, PA => PS => PE	Coral
K01001	Site.Status	Endemic	-1.15837	0.789149	0.145032	Site.StatusEndemic	0.289472	117	76	ALG7 [EC:2.7.8.15] [RN:R05969]	N-glycan precursor biosynthesis	Coral
K01001	Season	wet	-1.27624	0.93879	0.176899	Seasonwet	0.327454	117	76	ALG7 [EC:2.7.8.15] [RN:R05969]	N-glycan precursor biosynthesis	Coral
K01001	Site.Status	Epidemic	1.38927	0.799542	0.0851224	Site.StatusEpidemic	0.202372	117	76	ALG7 [EC:2.7.8.15] [RN:R05969]	N-glycan precursor biosynthesis	Coral
K01006	Site.Status	Epidemic	0.0929796	0.268726	0.730001	Site.StatusEpidemic	0.830815	117	117	pyruvate,orthophosphate dikinase [EC:2.7.9.1] [RN:R00206]	C4-dicarboxylic acid cycle, NADP - malic enzyme type	Coral
K01006	Site.Status	Epidemic	0.0929796	0.268726	0.730001	Site.StatusEpidemic	0.830815	117	117	pyruvate,orthophosphate dikinase [EC:2.7.9.1] [RN:R00206]	C4-dicarboxylic acid cycle, NAD - malic enzyme type	Coral
K01006	Site.Status	Epidemic	0.0929796	0.268726	0.730001	Site.StatusEpidemic	0.830815	117	117	pyruvate,orthophosphate dikinase [EC:2.7.9.1] [RN:R00206]	Reductive citrate cycle (Arnon-Buchanan cycle)	Coral
K01006	Site.Status	Epidemic	0.0929796	0.268726	0.730001	Site.StatusEpidemic	0.830815	117	117	pyruvate,orthophosphate dikinase [EC:2.7.9.1] [RN:R00206]	CAM (Crassulacean acid metabolism), light	Coral
K01006	Site.Status	Endemic	-0.575517	0.265561	0.0323741	Site.StatusEndemic	0.102259	117	117	pyruvate,orthophosphate dikinase [EC:2.7.9.1] [RN:R00206]	C4-dicarboxylic acid cycle, NADP - malic enzyme type	Coral
K01006	Site.Status	Endemic	-0.575517	0.265561	0.0323741	Site.StatusEndemic	0.102259	117	117	pyruvate,orthophosphate dikinase [EC:2.7.9.1] [RN:R00206]	C4-dicarboxylic acid cycle, NAD - malic enzyme type	Coral
K01006	Site.Status	Endemic	-0.575517	0.265561	0.0323741	Site.StatusEndemic	0.102259	117	117	pyruvate,orthophosphate dikinase [EC:2.7.9.1] [RN:R00206]	Reductive citrate cycle (Arnon-Buchanan cycle)	Coral
K01006	Site.Status	Endemic	-0.575517	0.265561	0.0323741	Site.StatusEndemic	0.102259	117	117	pyruvate,orthophosphate dikinase [EC:2.7.9.1] [RN:R00206]	CAM (Crassulacean acid metabolism), light	Coral
K01006	Season	wet	-0.218696	0.305751	0.475927	Seasonwet	0.626445	117	117	pyruvate,orthophosphate dikinase [EC:2.7.9.1] [RN:R00206]	C4-dicarboxylic acid cycle, NADP - malic enzyme type	Coral
K01006	Season	wet	-0.218696	0.305751	0.475927	Seasonwet	0.626445	117	117	pyruvate,orthophosphate dikinase [EC:2.7.9.1] [RN:R00206]	C4-dicarboxylic acid cycle, NAD - malic enzyme type	Coral
K01006	Season	wet	-0.218696	0.305751	0.475927	Seasonwet	0.626445	117	117	pyruvate,orthophosphate dikinase [EC:2.7.9.1] [RN:R00206]	Reductive citrate cycle (Arnon-Buchanan cycle)	Coral
K01006	Season	wet	-0.218696	0.305751	0.475927	Seasonwet	0.626445	117	117	pyruvate,orthophosphate dikinase [EC:2.7.9.1] [RN:R00206]	CAM (Crassulacean acid metabolism), light	Coral
K01007	Site.Status	Endemic	-0.38209	0.398779	0.340829	Site.StatusEndemic	0.513351	117	117	pyruvate,water dikinase [EC:2.7.9.2] [RN:R00199]	Reductive citrate cycle (Arnon-Buchanan cycle)	Coral
K01007	Site.Status	Endemic	-0.38209	0.398779	0.340829	Site.StatusEndemic	0.513351	117	117	pyruvate, water dikinase [EC:2.7.9.2] [RN:R00199]	Dicarboxylate-hydroxybutyrate cycle	Coral
K01007	Season	wet	-0.683564	0.462391	0.145497	Seasonwet	0.289472	117	117	pyruvate,water dikinase [EC:2.7.9.2] [RN:R00199]	Reductive citrate cycle (Arnon-Buchanan cycle)	Coral
K01007	Season	wet	-0.683564	0.462391	0.145497	Seasonwet	0.289472	117	117	pyruvate, water dikinase [EC:2.7.9.2] [RN:R00199]	Dicarboxylate-hydroxybutyrate cycle	Coral
K01007	Site.Status	Epidemic	-0.615135	0.403661	0.131477	Site.StatusEpidemic	0.273417	117	117	pyruvate,water dikinase [EC:2.7.9.2] [RN:R00199]	Reductive citrate cycle (Arnon-Buchanan cycle)	Coral
K01007	Site.Status	Epidemic	-0.615135	0.403661	0.131477	Site.StatusEpidemic	0.273417	117	117	pyruvate, water dikinase [EC:2.7.9.2] [RN:R00199]	Dicarboxylate-hydroxybutyrate cycle	Coral
K01012	Season	wet	-0.916414	0.326984	0.00597776	Seasonwet	0.0346088	117	117	biotin synthetase [EC:2.8.1.6] [RN:R01078]	Biotin biosynthesis, BioW pathway, pimelate => pimeloyl-CoA => biotin	Coral
K01012	Season	wet	-0.916414	0.326984	0.00597776	Seasonwet	0.0346088	117	117	biotin synthetase [EC:2.8.1.6] [RN:R01078]	Biotin biosynthesis, BioI pathway, long-chain-acyl-ACP => pimeloyl-ACP => biotin	Coral
K01012	Season	wet	-0.916414	0.326984	0.00597776	Seasonwet	0.0346088	117	117	biotin synthetase [EC:2.8.1.6] [RN:R01078]	Biotin biosynthesis, pimeloyl-ACP/CoA => biotin	Coral
K01012	Site.Status	Endemic	-0.244297	0.283703	0.391058	Site.StatusEndemic	0.55101	117	117	biotin synthetase [EC:2.8.1.6] [RN:R01078]	Biotin biosynthesis, BioW pathway, pimelate => pimeloyl-CoA => biotin	Coral
K01012	Site.Status	Endemic	-0.244297	0.283703	0.391058	Site.StatusEndemic	0.55101	117	117	biotin synthetase [EC:2.8.1.6] [RN:R01078]	Biotin biosynthesis, BioI pathway, long-chain-acyl-ACP => pimeloyl-ACP => biotin	Coral
K01012	Site.Status	Endemic	-0.244297	0.283703	0.391058	Site.StatusEndemic	0.55101	117	117	biotin synthetase [EC:2.8.1.6] [RN:R01078]	Biotin biosynthesis, pimeloyl-ACP/CoA => biotin	Coral
K01012	Site.Status	Epidemic	0.0740501	0.287093	0.796942	Site.StatusEpidemic	0.871872	117	117	biotin synthetase [EC:2.8.1.6] [RN:R01078]	Biotin biosynthesis, BioW pathway, pimelate => pimeloyl-CoA => biotin	Coral
K01012	Site.Status	Epidemic	0.0740501	0.287093	0.796942	Site.StatusEpidemic	0.871872	117	117	biotin synthetase [EC:2.8.1.6] [RN:R01078]	Biotin biosynthesis, BioI pathway, long-chain-acyl-ACP => pimeloyl-ACP => biotin	Coral
K01012	Site.Status	Epidemic	0.0740501	0.287093	0.796942	Site.StatusEpidemic	0.871872	117	117	biotin synthetase [EC:2.8.1.6] [RN:R01078]	Biotin biosynthesis, pimeloyl-ACP/CoA => biotin	Coral
K01046	Season	wet	-1.68479	0.306505	3.18e-07	Seasonwet	1.65e-05	117	117	triacylglycerol lipase [EC:3.1.1.3] [RN:R02250 R02687]	Acylglycerol degradation	Coral
K01046	Site.Status	Endemic	-0.92609	0.258888	0.000526473	Site.StatusEndemic	0.00618527	117	117	triacylglycerol lipase [EC:3.1.1.3] [RN:R02250 R02687]	Acylglycerol degradation	Coral
K01046	Site.Status	Epidemic	0.120308	0.262244	0.647353	Site.StatusEpidemic	0.766823	117	117	triacylglycerol lipase [EC:3.1.1.3] [RN:R02250 R02687]	Acylglycerol degradation	Coral
K01051	Season	wet	1.19449	2.06237	0.563657	Seasonwet	0.704495	117	75	pectinesterase [EC:3.1.1.11] [RN:R02362]	Pectin degradation	Coral
K01051	Site.Status	Endemic	-4.13012	1.74017	0.0193149	Site.StatusEndemic	0.073498	117	75	pectinesterase [EC:3.1.1.11] [RN:R02362]	Pectin degradation	Coral
K01051	Site.Status	Epidemic	-2.04761	1.76285	0.247874	Site.StatusEpidemic	0.409759	117	75	pectinesterase [EC:3.1.1.11] [RN:R02362]	Pectin degradation	Coral
K01053	Site.Status	Endemic	-0.86307	0.440705	0.0527091	Site.StatusEndemic	0.145411	117	117	gluconolactonase [EC:3.1.1.17] [RN:R02933]	Ascorbate biosynthesis, animals, glucose-1P => ascorbate	Coral
K01053	Site.Status	Epidemic	0.711708	0.445861	0.113288	Site.StatusEpidemic	0.246363	117	117	gluconolactonase [EC:3.1.1.17] [RN:R02933]	Ascorbate biosynthesis, animals, glucose-1P => ascorbate	Coral
K01053	Season	wet	-0.826009	0.503582	0.10373	Seasonwet	0.231158	117	117	gluconolactonase [EC:3.1.1.17] [RN:R02933]	Ascorbate biosynthesis, animals, glucose-1P => ascorbate	Coral
K01055	Site.Status	Epidemic	0.335597	0.408553	0.413186	Site.StatusEpidemic	0.570923	117	117	3-oxoadipate enol-lactonase [EC:3.1.1.24] [RN:R02991]	Catechol ortho-cleavage, catechol => 3-oxoadipate	Coral
K01055	Season	wet	0.0160312	0.466606	0.972654	Seasonwet	0.982568	117	117	3-oxoadipate enol-lactonase [EC:3.1.1.24] [RN:R02991]	Catechol ortho-cleavage, catechol => 3-oxoadipate	Coral
K01055	Site.Status	Endemic	-0.455332	0.403697	0.261825	Site.StatusEndemic	0.425075	117	117	3-oxoadipate enol-lactonase [EC:3.1.1.24] [RN:R02991]	Catechol ortho-cleavage, catechol => 3-oxoadipate	Coral
K01057	Season	wet	-0.795993	0.341678	0.0236323	Seasonwet	0.0829578	117	117	6-phosphogluconolactonase [EC:3.1.1.31] [RN:R02035]	Pentose phosphate pathway, oxidative phase, glucose 6P => ribulose 5P	Coral
K01057	Season	wet	-0.795993	0.341678	0.0236323	Seasonwet	0.0829578	117	117	6-phosphogluconolactonase [EC:3.1.1.31] [RN:R02035]	Entner-Doudoroff pathway, glucose-6P => glyceraldehyde-3P + pyruvate	Coral
K01057	Season	wet	-0.795993	0.341678	0.0236323	Seasonwet	0.0829578	117	117	6-phosphogluconolactonase [EC:3.1.1.31] [RN:R02035]	Pentose phosphate pathway (Pentose phosphate cycle)	Coral
K01057	Site.Status	Epidemic	-0.164309	0.295318	0.579535	Site.StatusEpidemic	0.716744	117	117	6-phosphogluconolactonase [EC:3.1.1.31] [RN:R02035]	Pentose phosphate pathway, oxidative phase, glucose 6P => ribulose 5P	Coral
K01057	Site.Status	Epidemic	-0.164309	0.295318	0.579535	Site.StatusEpidemic	0.716744	117	117	6-phosphogluconolactonase [EC:3.1.1.31] [RN:R02035]	Entner-Doudoroff pathway, glucose-6P => glyceraldehyde-3P + pyruvate	Coral
K01057	Site.Status	Epidemic	-0.164309	0.295318	0.579535	Site.StatusEpidemic	0.716744	117	117	6-phosphogluconolactonase [EC:3.1.1.31] [RN:R02035]	Pentose phosphate pathway (Pentose phosphate cycle)	Coral
K01057	Site.Status	Endemic	-0.459612	0.291648	0.119013	Site.StatusEndemic	0.254834	117	117	6-phosphogluconolactonase [EC:3.1.1.31] [RN:R02035]	Pentose phosphate pathway, oxidative phase, glucose 6P => ribulose 5P	Coral
K01057	Site.Status	Endemic	-0.459612	0.291648	0.119013	Site.StatusEndemic	0.254834	117	117	6-phosphogluconolactonase [EC:3.1.1.31] [RN:R02035]	Entner-Doudoroff pathway, glucose-6P => glyceraldehyde-3P + pyruvate	Coral
K01057	Site.Status	Endemic	-0.459612	0.291648	0.119013	Site.StatusEndemic	0.254834	117	117	6-phosphogluconolactonase [EC:3.1.1.31] [RN:R02035]	Pentose phosphate pathway (Pentose phosphate cycle)	Coral
K01077	Season	wet	-0.702864	0.301619	0.0215806	Seasonwet	0.0778993	117	117	alkaline phosphatase [EC:3.1.3.1] [RN:R04620]	Tetrahydrofolate biosynthesis, GTP => THF	Coral
K01077	Site.Status	Endemic	-0.796719	0.261981	0.00294552	Site.StatusEndemic	0.0211662	117	117	alkaline phosphatase [EC:3.1.3.1] [RN:R04620]	Tetrahydrofolate biosynthesis, GTP => THF	Coral
K01077	Site.Status	Epidemic	-0.552537	0.265103	0.0394485	Site.StatusEpidemic	0.118304	117	117	alkaline phosphatase [EC:3.1.3.1] [RN:R04620]	Tetrahydrofolate biosynthesis, GTP => THF	Coral
K01079	Site.Status	Epidemic	-0.0794454	0.32758	0.808824	Site.StatusEpidemic	0.876975	117	117	phosphoserine phosphatase [EC:3.1.3.3] [RN:R00582]	Serine biosynthesis, glycerate-3P => serine	Coral
K01079	Season	wet	-0.571216	0.370288	0.125718	Seasonwet	0.264361	117	117	phosphoserine phosphatase [EC:3.1.3.3] [RN:R00582]	Serine biosynthesis, glycerate-3P => serine	Coral
K01079	Site.Status	Endemic	-0.349002	0.323784	0.283427	Site.StatusEndemic	0.451761	117	117	phosphoserine phosphatase [EC:3.1.3.3] [RN:R00582]	Serine biosynthesis, glycerate-3P => serine	Coral
K01089	Site.Status	Epidemic	0.171133	0.311895	0.584339	Site.StatusEpidemic	0.720725	117	117	imidazoleglycerol-phosphate dehydratase / histidinol-phosphatase [EC:4.2.1.19 3.1.3.15] [RN:R03457 R03013]	Histidine biosynthesis, PRPP => histidine	Coral
K01089	Season	wet	-0.620912	0.356354	0.0842296	Seasonwet	0.201784	117	117	imidazoleglycerol-phosphate dehydratase / histidinol-phosphatase [EC:4.2.1.19 3.1.3.15] [RN:R03457 R03013]	Histidine biosynthesis, PRPP => histidine	Coral
K01089	Site.Status	Endemic	-0.528353	0.308184	0.0892906	Site.StatusEndemic	0.208884	117	117	imidazoleglycerol-phosphate dehydratase / histidinol-phosphatase [EC:4.2.1.19 3.1.3.15] [RN:R03457 R03013]	Histidine biosynthesis, PRPP => histidine	Coral
K01092	Season	wet	-0.818062	0.300743	0.00756941	Seasonwet	0.0412762	117	117	myo-inositol-1(or 4)-monophosphatase [EC:3.1.3.25] [RN:R01187]	Inositol phosphate metabolism, Ins(1,3,4,5)P4 => Ins(1,3,4)P3 => myo-inositol	Coral
K01092	Site.Status	Endemic	-0.362731	0.260981	0.167375	Site.StatusEndemic	0.317327	117	117	myo-inositol-1(or 4)-monophosphatase [EC:3.1.3.25] [RN:R01187]	Inositol phosphate metabolism, Ins(1,3,4,5)P4 => Ins(1,3,4)P3 => myo-inositol	Coral
K01092	Site.Status	Epidemic	-0.182737	0.264098	0.490439	Site.StatusEpidemic	0.64012	117	117	myo-inositol-1(or 4)-monophosphatase [EC:3.1.3.25] [RN:R01187]	Inositol phosphate metabolism, Ins(1,3,4,5)P4 => Ins(1,3,4)P3 => myo-inositol	Coral
K01113	Site.Status	Endemic	-0.379489	0.315588	0.231772	Site.StatusEndemic	0.390294	117	117	alkaline phosphatase [EC:3.1.3.1] [RN:R04620]	Tetrahydrofolate biosynthesis, GTP => THF	Coral
K01113	Site.Status	Epidemic	0.600772	0.319374	0.062617	Site.StatusEpidemic	0.16433	117	117	alkaline phosphatase [EC:3.1.3.1] [RN:R04620]	Tetrahydrofolate biosynthesis, GTP => THF	Coral
K01113	Season	wet	-0.347199	0.364375	0.342733	Seasonwet	0.515678	117	117	alkaline phosphatase [EC:3.1.3.1] [RN:R04620]	Tetrahydrofolate biosynthesis, GTP => THF	Coral
K01132	Site.Status	Epidemic	1.81558	0.614817	0.00383946	Site.StatusEpidemic	0.0252437	117	117	N-acetylgalactosamine-6-sulfatase [EC:3.1.6.4] [RN:R07806]	Keratan sulfate degradation	Coral
K01132	Site.Status	Epidemic	1.81558	0.614817	0.00383946	Site.StatusEpidemic	0.0252437	117	117	N-acetylgalactosamine-6-sulfatase [EC:3.1.6.4]	Chondroitin sulfate degradation	Coral
K01132	Site.Status	Endemic	-0.741302	0.607983	0.225323	Site.StatusEndemic	0.381538	117	117	N-acetylgalactosamine-6-sulfatase [EC:3.1.6.4] [RN:R07806]	Keratan sulfate degradation	Coral
K01132	Site.Status	Endemic	-0.741302	0.607983	0.225323	Site.StatusEndemic	0.381538	117	117	N-acetylgalactosamine-6-sulfatase [EC:3.1.6.4]	Chondroitin sulfate degradation	Coral
K01132	Season	wet	-1.23258	0.683891	0.0743131	Seasonwet	0.184455	117	117	N-acetylgalactosamine-6-sulfatase [EC:3.1.6.4] [RN:R07806]	Keratan sulfate degradation	Coral
K01132	Season	wet	-1.23258	0.683891	0.0743131	Seasonwet	0.184455	117	117	N-acetylgalactosamine-6-sulfatase [EC:3.1.6.4]	Chondroitin sulfate degradation	Coral
K01135	Season	wet	-0.216205	1.09287	0.843532	Seasonwet	0.896863	117	106	arylsulfatase B [EC:3.1.6.12] [RN:R07823]	Dermatan sulfate degradation	Coral
K01135	Season	wet	-0.216205	1.09287	0.843532	Seasonwet	0.896863	117	106	arylsulfatase B [EC:3.1.6.12] [RN:R07823]	Chondroitin sulfate degradation	Coral
K01135	Site.Status	Endemic	-2.92264	0.955263	0.00278132	Site.StatusEndemic	0.0202994	117	106	arylsulfatase B [EC:3.1.6.12] [RN:R07823]	Dermatan sulfate degradation	Coral
K01135	Site.Status	Endemic	-2.92264	0.955263	0.00278132	Site.StatusEndemic	0.0202994	117	106	arylsulfatase B [EC:3.1.6.12] [RN:R07823]	Chondroitin sulfate degradation	Coral
K01135	Site.Status	Epidemic	0.606768	0.966472	0.531415	Site.StatusEpidemic	0.675296	117	106	arylsulfatase B [EC:3.1.6.12] [RN:R07823]	Dermatan sulfate degradation	Coral
K01135	Site.Status	Epidemic	0.606768	0.966472	0.531415	Site.StatusEpidemic	0.675296	117	106	arylsulfatase B [EC:3.1.6.12] [RN:R07823]	Chondroitin sulfate degradation	Coral
K01136	Site.Status	Epidemic	1.12364	0.615769	0.0706774	Site.StatusEpidemic	0.178277	117	117	iduronate 2-sulfatase [EC:3.1.6.13] [RN:R07812]	Heparan sulfate degradation	Coral
K01136	Site.Status	Epidemic	1.12364	0.615769	0.0706774	Site.StatusEpidemic	0.178277	117	117	iduronate 2-sulfatase [EC:3.1.6.13] [RN:R07821]	Dermatan sulfate degradation	Coral
K01136	Season	wet	-0.91466	0.684389	0.184083	Seasonwet	0.336708	117	117	iduronate 2-sulfatase [EC:3.1.6.13] [RN:R07812]	Heparan sulfate degradation	Coral
K01136	Season	wet	-0.91466	0.684389	0.184083	Seasonwet	0.336708	117	117	iduronate 2-sulfatase [EC:3.1.6.13] [RN:R07821]	Dermatan sulfate degradation	Coral
K01136	Site.Status	Endemic	-1.37466	0.608939	0.0259008	Site.StatusEndemic	0.0877877	117	117	iduronate 2-sulfatase [EC:3.1.6.13] [RN:R07812]	Heparan sulfate degradation	Coral
K01136	Site.Status	Endemic	-1.37466	0.608939	0.0259008	Site.StatusEndemic	0.0877877	117	117	iduronate 2-sulfatase [EC:3.1.6.13] [RN:R07821]	Dermatan sulfate degradation	Coral
K01137	Season	wet	-0.239541	0.913561	0.793641	Seasonwet	0.869315	117	112	N-acetylglucosamine-6-sulfatase [EC:3.1.6.14] [RN:R07819]	Heparan sulfate degradation	Coral
K01137	Season	wet	-0.239541	0.913561	0.793641	Seasonwet	0.869315	117	112	N-acetylglucosamine-6-sulfatase [EC:3.1.6.14] [RN:R07808]	Keratan sulfate degradation	Coral
K01137	Site.Status	Epidemic	0.625211	0.8057	0.439415	Site.StatusEpidemic	0.595753	117	112	N-acetylglucosamine-6-sulfatase [EC:3.1.6.14] [RN:R07819]	Heparan sulfate degradation	Coral
K01137	Site.Status	Epidemic	0.625211	0.8057	0.439415	Site.StatusEpidemic	0.595753	117	112	N-acetylglucosamine-6-sulfatase [EC:3.1.6.14] [RN:R07808]	Keratan sulfate degradation	Coral
K01137	Site.Status	Endemic	-2.18394	0.796292	0.00711252	Site.StatusEndemic	0.0393607	117	112	N-acetylglucosamine-6-sulfatase [EC:3.1.6.14] [RN:R07819]	Heparan sulfate degradation	Coral
K01137	Site.Status	Endemic	-2.18394	0.796292	0.00711252	Site.StatusEndemic	0.0393607	117	112	N-acetylglucosamine-6-sulfatase [EC:3.1.6.14] [RN:R07808]	Keratan sulfate degradation	Coral
K01184	Site.Status	Epidemic	2.49866	0.931045	0.00840628	Site.StatusEpidemic	0.0441597	117	68	polygalacturonase [EC:3.2.1.15] [RN:R02360]	Pectin degradation	Coral
K01184	Season	wet	-1.54991	1.05796	0.145715	Seasonwet	0.289472	117	68	polygalacturonase [EC:3.2.1.15] [RN:R02360]	Pectin degradation	Coral
K01184	Site.Status	Endemic	1.71947	0.920115	0.0643193	Site.StatusEndemic	0.166801	117	68	polygalacturonase [EC:3.2.1.15] [RN:R02360]	Pectin degradation	Coral
K01195	Site.Status	Endemic	-2.47924	0.674877	0.000368176	Site.StatusEndemic	0.00512557	117	112	beta-glucuronidase [EC:3.2.1.31] [RN:R07818]	Heparan sulfate degradation	Coral
K01195	Site.Status	Endemic	-2.47924	0.674877	0.000368176	Site.StatusEndemic	0.00512557	117	112	beta-glucuronidase [EC:3.2.1.31]	Chondroitin sulfate degradation	Coral
K01195	Site.Status	Endemic	-2.47924	0.674877	0.000368176	Site.StatusEndemic	0.00512557	117	112	beta-glucuronidase [EC:3.2.1.31] [RN:R01478]	Glucuronate pathway (uronate pathway)	Coral
K01195	Site.Status	Endemic	-2.47924	0.674877	0.000368176	Site.StatusEndemic	0.00512557	117	112	beta-glucuronidase [EC:3.2.1.31]	Dermatan sulfate degradation	Coral
K01195	Site.Status	Endemic	-2.47924	0.674877	0.000368176	Site.StatusEndemic	0.00512557	117	112	beta-glucuronidase [EC:3.2.1.31] [RN:R01478]	Ascorbate biosynthesis, animals, glucose-1P => ascorbate	Coral
K01195	Season	wet	-0.690117	0.760557	0.366169	Seasonwet	0.531414	117	112	beta-glucuronidase [EC:3.2.1.31] [RN:R07818]	Heparan sulfate degradation	Coral
K01195	Season	wet	-0.690117	0.760557	0.366169	Seasonwet	0.531414	117	112	beta-glucuronidase [EC:3.2.1.31]	Chondroitin sulfate degradation	Coral
K01195	Season	wet	-0.690117	0.760557	0.366169	Seasonwet	0.531414	117	112	beta-glucuronidase [EC:3.2.1.31] [RN:R01478]	Glucuronate pathway (uronate pathway)	Coral
K01195	Season	wet	-0.690117	0.760557	0.366169	Seasonwet	0.531414	117	112	beta-glucuronidase [EC:3.2.1.31]	Dermatan sulfate degradation	Coral
K01195	Season	wet	-0.690117	0.760557	0.366169	Seasonwet	0.531414	117	112	beta-glucuronidase [EC:3.2.1.31] [RN:R01478]	Ascorbate biosynthesis, animals, glucose-1P => ascorbate	Coral
K01195	Site.Status	Epidemic	0.00283564	0.6825	0.996692	Site.StatusEpidemic	0.997924	117	112	beta-glucuronidase [EC:3.2.1.31] [RN:R07818]	Heparan sulfate degradation	Coral
K01195	Site.Status	Epidemic	0.00283564	0.6825	0.996692	Site.StatusEpidemic	0.997924	117	112	beta-glucuronidase [EC:3.2.1.31]	Chondroitin sulfate degradation	Coral
K01195	Site.Status	Epidemic	0.00283564	0.6825	0.996692	Site.StatusEpidemic	0.997924	117	112	beta-glucuronidase [EC:3.2.1.31] [RN:R01478]	Glucuronate pathway (uronate pathway)	Coral
K01195	Site.Status	Epidemic	0.00283564	0.6825	0.996692	Site.StatusEpidemic	0.997924	117	112	beta-glucuronidase [EC:3.2.1.31]	Dermatan sulfate degradation	Coral
K01195	Site.Status	Epidemic	0.00283564	0.6825	0.996692	Site.StatusEpidemic	0.997924	117	112	beta-glucuronidase [EC:3.2.1.31] [RN:R01478]	Ascorbate biosynthesis, animals, glucose-1P => ascorbate	Coral
K01197	Season	wet	-2.04382	0.764985	0.00875933	Seasonwet	0.0456021	117	23	hyaluronoglucosaminidase [EC:3.2.1.35] [RN:R07824]	Chondroitin sulfate degradation	Coral
K01197	Season	wet	-2.04382	0.764985	0.00875933	Seasonwet	0.0456021	117	23	hyaluronoglucosaminidase [EC:3.2.1.35] [RN:R07824]	Dermatan sulfate degradation	Coral
K01197	Site.Status	Epidemic	-2.02914	0.655955	0.00249851	Site.StatusEpidemic	0.0187117	117	23	hyaluronoglucosaminidase [EC:3.2.1.35] [RN:R07824]	Chondroitin sulfate degradation	Coral
K01197	Site.Status	Epidemic	-2.02914	0.655955	0.00249851	Site.StatusEpidemic	0.0187117	117	23	hyaluronoglucosaminidase [EC:3.2.1.35] [RN:R07824]	Dermatan sulfate degradation	Coral
K01197	Site.Status	Endemic	-1.74375	0.647592	0.00817538	Site.StatusEndemic	0.0435483	117	23	hyaluronoglucosaminidase [EC:3.2.1.35] [RN:R07824]	Chondroitin sulfate degradation	Coral
K01197	Site.Status	Endemic	-1.74375	0.647592	0.00817538	Site.StatusEndemic	0.0435483	117	23	hyaluronoglucosaminidase [EC:3.2.1.35] [RN:R07824]	Dermatan sulfate degradation	Coral
K01200	Site.Status	Endemic	-1.99856	0.505241	0.000136425	Site.StatusEndemic	0.00241865	117	117	pullulanase [EC:3.2.1.41] [COG:COG1523] [RN:R02111]	Glycogen degradation, glycogen => glucose-6P	Coral
K01200	Season	wet	-0.678607	0.598068	0.259129	Seasonwet	0.422281	117	117	pullulanase [EC:3.2.1.41] [COG:COG1523] [RN:R02111]	Glycogen degradation, glycogen => glucose-6P	Coral
K01200	Site.Status	Epidemic	-2.04754	0.5118	0.00011573	Site.StatusEpidemic	0.00211204	117	117	pullulanase [EC:3.2.1.41] [COG:COG1523] [RN:R02111]	Glycogen degradation, glycogen => glucose-6P	Coral
K01205	Season	wet	-2.80203	0.551932	3.43e-06	Seasonwet	0.00013904	117	12	alpha-N-acetylglucosaminidase [EC:3.2.1.50] [RN:R07816]	Heparan sulfate degradation	Coral
K01205	Site.Status	Endemic	-2.7683	0.47466	7.76e-08	Site.StatusEndemic	4.52e-06	117	12	alpha-N-acetylglucosaminidase [EC:3.2.1.50] [RN:R07816]	Heparan sulfate degradation	Coral
K01205	Site.Status	Epidemic	-2.74721	0.480517	1.31e-07	Site.StatusEpidemic	7.32e-06	117	12	alpha-N-acetylglucosaminidase [EC:3.2.1.50] [RN:R07816]	Heparan sulfate degradation	Coral
K01214	Site.Status	Endemic	-0.462115	1.21065	0.703424	Site.StatusEndemic	0.809767	117	76	ISA; isoamylase [EC:3.2.1.68] [RN:R11261]	Trehalose biosynthesis, D-glucose 1P => trehalose	Coral
K01214	Site.Status	Epidemic	-0.53975	1.22659	0.660782	Site.StatusEpidemic	0.77524	117	76	ISA; isoamylase [EC:3.2.1.68] [RN:R11261]	Trehalose biosynthesis, D-glucose 1P => trehalose	Coral
K01214	Season	wet	-1.48189	1.44082	0.306055	Seasonwet	0.476616	117	76	ISA; isoamylase [EC:3.2.1.68] [RN:R11261]	Trehalose biosynthesis, D-glucose 1P => trehalose	Coral
K01236	Season	wet	0.488415	0.504907	0.335453	Seasonwet	0.507345	117	117	treZ; maltooligosyltrehalose trehalohydrolase [EC:3.2.1.141] [RN:R11256]	Trehalose biosynthesis, D-glucose 1P => trehalose	Coral
K01236	Site.Status	Epidemic	-0.185486	0.444712	0.677425	Site.StatusEpidemic	0.788756	117	117	treZ; maltooligosyltrehalose trehalohydrolase [EC:3.2.1.141] [RN:R11256]	Trehalose biosynthesis, D-glucose 1P => trehalose	Coral
K01236	Site.Status	Endemic	-1.25582	0.439502	0.00511131	Site.StatusEndemic	0.0311035	117	117	treZ; maltooligosyltrehalose trehalohydrolase [EC:3.2.1.141] [RN:R11256]	Trehalose biosynthesis, D-glucose 1P => trehalose	Coral
K01243	Site.Status	Epidemic	-0.413628	0.374442	0.274854	Site.StatusEpidemic	0.441229	117	117	S-adenosylhomocysteine/5'-methylthioadenosine nucleosidase [EC:3.2.2.9] [RN:R00194]	Cysteine biosynthesis, methionine => cysteine	Coral
K01243	Site.Status	Epidemic	-0.413628	0.374442	0.274854	Site.StatusEpidemic	0.441229	117	117	S-adenosylhomocysteine nucleosidase [EC:3.2.2.9] [RN:R01401]	Methionine salvage pathway	Coral
K01243	Site.Status	Endemic	-0.644393	0.369969	0.0878232	Site.StatusEndemic	0.206591	117	117	S-adenosylhomocysteine/5'-methylthioadenosine nucleosidase [EC:3.2.2.9] [RN:R00194]	Cysteine biosynthesis, methionine => cysteine	Coral
K01243	Site.Status	Endemic	-0.644393	0.369969	0.0878232	Site.StatusEndemic	0.206591	117	117	S-adenosylhomocysteine nucleosidase [EC:3.2.2.9] [RN:R01401]	Methionine salvage pathway	Coral
K01243	Season	wet	-0.0857726	0.427749	0.842715	Seasonwet	0.896558	117	117	S-adenosylhomocysteine/5'-methylthioadenosine nucleosidase [EC:3.2.2.9] [RN:R00194]	Cysteine biosynthesis, methionine => cysteine	Coral
K01243	Season	wet	-0.0857726	0.427749	0.842715	Seasonwet	0.896558	117	117	S-adenosylhomocysteine nucleosidase [EC:3.2.2.9] [RN:R01401]	Methionine salvage pathway	Coral
K01244	Season	wet	-0.437205	1.173	0.71007	Seasonwet	0.815093	117	102	5'-methylthioadenosine nucleosidase [EC:3.2.2.16] [RN:R01401]	Methionine salvage pathway	Coral
K01244	Site.Status	Endemic	0.937698	1.0145	0.35737	Site.StatusEndemic	0.526681	117	102	5'-methylthioadenosine nucleosidase [EC:3.2.2.16] [RN:R01401]	Methionine salvage pathway	Coral
K01244	Site.Status	Epidemic	1.6223	1.02672	0.116976	Site.StatusEpidemic	0.251862	117	102	5'-methylthioadenosine nucleosidase [EC:3.2.2.16] [RN:R01401]	Methionine salvage pathway	Coral
K01251	Season	wet	-0.809318	0.290781	0.00631866	Seasonwet	0.0361374	117	117	adenosylhomocysteinase [EC:3.3.1.1] [RN:R00192]	Methionine degradation	Coral
K01251	Site.Status	Epidemic	-0.0654858	0.255601	0.798273	Site.StatusEpidemic	0.872572	117	117	adenosylhomocysteinase [EC:3.3.1.1] [RN:R00192]	Methionine degradation	Coral
K01251	Site.Status	Endemic	-0.424122	0.252592	0.0959771	Site.StatusEndemic	0.219267	117	117	adenosylhomocysteinase [EC:3.3.1.1] [RN:R00192]	Methionine degradation	Coral
K01432	Season	wet	0.00833142	0.788549	0.991589	Seasonwet	0.995093	117	113	arylformamidase [EC:3.5.1.9] [RN:R01959]	Tryptophan metabolism, tryptophan => kynurenine => 2-aminomuconate	Coral
K01432	Site.Status	Epidemic	0.397664	0.699866	0.571046	Site.StatusEpidemic	0.710533	117	113	arylformamidase [EC:3.5.1.9] [RN:R01959]	Tryptophan metabolism, tryptophan => kynurenine => 2-aminomuconate	Coral
K01432	Site.Status	Endemic	-0.183576	0.691822	0.791232	Site.StatusEndemic	0.867594	117	113	arylformamidase [EC:3.5.1.9] [RN:R01959]	Tryptophan metabolism, tryptophan => kynurenine => 2-aminomuconate	Coral
K01438	Season	wet	-0.448889	0.295523	0.131613	Seasonwet	0.273578	117	117	argE; acetylornithine deacetylase [EC:3.5.1.16] [RN:R09107]	Arginine biosynthesis, glutamate => acetylcitrulline => arginine	Coral
K01438	Season	wet	-0.448889	0.295523	0.131613	Seasonwet	0.273578	117	117	acetylornithine deacetylase [EC:3.5.1.16] [RN:R00669]	Ornithine biosynthesis, glutamate => ornithine	Coral
K01438	Site.Status	Epidemic	-0.16736	0.259205	0.519847	Site.StatusEpidemic	0.665268	117	117	argE; acetylornithine deacetylase [EC:3.5.1.16] [RN:R09107]	Arginine biosynthesis, glutamate => acetylcitrulline => arginine	Coral
K01438	Site.Status	Epidemic	-0.16736	0.259205	0.519847	Site.StatusEpidemic	0.665268	117	117	acetylornithine deacetylase [EC:3.5.1.16] [RN:R00669]	Ornithine biosynthesis, glutamate => ornithine	Coral
K01438	Site.Status	Endemic	-0.587964	0.256137	0.0236108	Site.StatusEndemic	0.0829577	117	117	argE; acetylornithine deacetylase [EC:3.5.1.16] [RN:R09107]	Arginine biosynthesis, glutamate => acetylcitrulline => arginine	Coral
K01438	Site.Status	Endemic	-0.587964	0.256137	0.0236108	Site.StatusEndemic	0.0829577	117	117	acetylornithine deacetylase [EC:3.5.1.16] [RN:R00669]	Ornithine biosynthesis, glutamate => ornithine	Coral
K01439	Season	wet	-0.976482	0.327688	0.00354579	Seasonwet	0.0239806	117	117	succinyl-diaminopimelate desuccinylase [EC:3.5.1.18] [RN:R02734]	Lysine biosynthesis, succinyl-DAP pathway, aspartate => lysine	Coral
K01439	Site.Status	Endemic	-0.355974	0.283545	0.211992	Site.StatusEndemic	0.365828	117	117	succinyl-diaminopimelate desuccinylase [EC:3.5.1.18] [RN:R02734]	Lysine biosynthesis, succinyl-DAP pathway, aspartate => lysine	Coral
K01439	Site.Status	Epidemic	-0.627074	0.286954	0.0309991	Site.StatusEpidemic	0.0989898	117	117	succinyl-diaminopimelate desuccinylase [EC:3.5.1.18] [RN:R02734]	Lysine biosynthesis, succinyl-DAP pathway, aspartate => lysine	Coral
K01458	Site.Status	Epidemic	-0.168289	0.405833	0.679191	Site.StatusEpidemic	0.79012	117	117	N-formylglutamate deformylase [EC:3.5.1.68] [RN:R00525]	Histidine degradation, histidine => N-formiminoglutamate => glutamate	Coral
K01458	Season	wet	-0.600171	0.463812	0.198372	Seasonwet	0.350657	117	117	N-formylglutamate deformylase [EC:3.5.1.68] [RN:R00525]	Histidine degradation, histidine => N-formiminoglutamate => glutamate	Coral
K01458	Site.Status	Endemic	-0.758289	0.401002	0.0612716	Site.StatusEndemic	0.16217	117	117	N-formylglutamate deformylase [EC:3.5.1.68] [RN:R00525]	Histidine degradation, histidine => N-formiminoglutamate => glutamate	Coral
K01464	Season	wet	-0.204887	0.398199	0.607909	Seasonwet	0.740401	117	117	dihydropyrimidinase [EC:3.5.2.2] [RN:R02269 R03055]	Pyrimidine degradation, uracil => beta-alanine, thymine => 3-aminoisobutanoate	Coral
K01464	Site.Status	Endemic	-0.770316	0.344282	0.0272835	Site.StatusEndemic	0.0899255	117	117	dihydropyrimidinase [EC:3.5.2.2] [RN:R02269 R03055]	Pyrimidine degradation, uracil => beta-alanine, thymine => 3-aminoisobutanoate	Coral
K01464	Site.Status	Epidemic	0.0388335	0.34843	0.911462	Site.StatusEpidemic	0.942735	117	117	dihydropyrimidinase [EC:3.5.2.2] [RN:R02269 R03055]	Pyrimidine degradation, uracil => beta-alanine, thymine => 3-aminoisobutanoate	Coral
K01465	Season	wet	-0.757962	0.272515	0.00635877	Seasonwet	0.0362749	117	117	dihydroorotase [EC:3.5.2.3] [RN:R01993]	Uridine monophosphate biosynthesis, glutamine (+ PRPP) => UMP	Coral
K01465	Site.Status	Epidemic	-0.0562657	0.239149	0.814435	Site.StatusEpidemic	0.880539	117	117	dihydroorotase [EC:3.5.2.3] [RN:R01993]	Uridine monophosphate biosynthesis, glutamine (+ PRPP) => UMP	Coral
K01465	Site.Status	Endemic	-0.401624	0.236323	0.0920671	Site.StatusEndemic	0.213201	117	117	dihydroorotase [EC:3.5.2.3] [RN:R01993]	Uridine monophosphate biosynthesis, glutamine (+ PRPP) => UMP	Coral
K01466	Site.Status	Endemic	-1.48185	1.17828	0.21454	Site.StatusEndemic	0.368513	117	89	allantoinase [EC:3.5.2.5] [RN:R02425]	Purine degradation, xanthine => urea	Coral
K01466	Season	wet	2.10336	1.38145	0.140722	Seasonwet	0.285411	117	89	allantoinase [EC:3.5.2.5] [RN:R02425]	Purine degradation, xanthine => urea	Coral
K01466	Site.Status	Epidemic	2.17174	1.19317	0.0750773	Site.StatusEpidemic	0.185902	117	89	allantoinase [EC:3.5.2.5] [RN:R02425]	Purine degradation, xanthine => urea	Coral
K01468	Site.Status	Endemic	-0.395633	0.26569	0.13935	Site.StatusEndemic	0.283555	117	117	imidazolonepropionase [EC:3.5.2.7] [RN:R02288]	Histidine degradation, histidine => N-formiminoglutamate => glutamate	Coral
K01468	Site.Status	Epidemic	0.171647	0.268891	0.524581	Site.StatusEpidemic	0.669043	117	117	imidazolonepropionase [EC:3.5.2.7] [RN:R02288]	Histidine degradation, histidine => N-formiminoglutamate => glutamate	Coral
K01468	Season	wet	-0.181895	0.307308	0.555133	Seasonwet	0.696209	117	117	imidazolonepropionase [EC:3.5.2.7] [RN:R02288]	Histidine degradation, histidine => N-formiminoglutamate => glutamate	Coral
K01476	Season	wet	0.426341	0.386715	0.273195	Seasonwet	0.439544	117	117	arginase [EC:3.5.3.1] [RN:R00551]	Urea cycle	Coral
K01476	Season	wet	0.426341	0.386715	0.273195	Seasonwet	0.439544	117	117	arginase [EC:3.5.3.1] [RN:R00551]	Polyamine biosynthesis, arginine => ornithine => putrescine	Coral
K01476	Site.Status	Epidemic	0.225325	0.332706	0.499767	Site.StatusEpidemic	0.647989	117	117	arginase [EC:3.5.3.1] [RN:R00551]	Urea cycle	Coral
K01476	Site.Status	Epidemic	0.225325	0.332706	0.499767	Site.StatusEpidemic	0.647989	117	117	arginase [EC:3.5.3.1] [RN:R00551]	Polyamine biosynthesis, arginine => ornithine => putrescine	Coral
K01476	Site.Status	Endemic	-0.382514	0.328504	0.246938	Site.StatusEndemic	0.408523	117	117	arginase [EC:3.5.3.1] [RN:R00551]	Urea cycle	Coral
K01476	Site.Status	Endemic	-0.382514	0.328504	0.246938	Site.StatusEndemic	0.408523	117	117	arginase [EC:3.5.3.1] [RN:R00551]	Polyamine biosynthesis, arginine => ornithine => putrescine	Coral
K01477	Site.Status	Endemic	-2.09388	0.822492	0.0122904	Site.StatusEndemic	0.0546033	117	113	allantoicase [EC:3.5.3.4] [RN:R02422]	Purine degradation, xanthine => urea	Coral
K01477	Season	wet	-2.09896	0.948289	0.0289051	Seasonwet	0.0937727	117	113	allantoicase [EC:3.5.3.4] [RN:R02422]	Purine degradation, xanthine => urea	Coral
K01477	Site.Status	Epidemic	-1.37971	0.832326	0.10024	Site.StatusEpidemic	0.226013	117	113	allantoicase [EC:3.5.3.4] [RN:R02422]	Purine degradation, xanthine => urea	Coral
K01479	Season	wet	-0.570654	0.323156	0.0801973	Seasonwet	0.19437	117	117	formiminoglutamase [EC:3.5.3.8] [RN:R02285]	Histidine degradation, histidine => N-formiminoglutamate => glutamate	Coral
K01479	Site.Status	Endemic	-0.419212	0.279236	0.13617	Site.StatusEndemic	0.279249	117	117	formiminoglutamase [EC:3.5.3.8] [RN:R02285]	Histidine degradation, histidine => N-formiminoglutamate => glutamate	Coral
K01479	Site.Status	Epidemic	0.225267	0.282604	0.427117	Site.StatusEpidemic	0.584237	117	117	formiminoglutamase [EC:3.5.3.8] [RN:R02285]	Histidine degradation, histidine => N-formiminoglutamate => glutamate	Coral
K01491	Site.Status	Endemic	-0.31287	0.219155	0.156233	Site.StatusEndemic	0.301624	117	117	methylenetetrahydrofolate dehydrogenase (NADP+) / methenyltetrahydrofolate cyclohydrolase [EC:1.5.1.5 3.5.4.9] [RN:R01220 R01655]	C1-unit interconversion, prokaryotes	Coral
K01491	Site.Status	Endemic	-0.31287	0.219155	0.156233	Site.StatusEndemic	0.301624	117	117	methylenetetrahydrofolate dehydrogenase (NADP+) / methenyltetrahydrofolate cyclohydrolase [EC:1.5.1.5 3.5.4.9] [RN:R01655 R01220]	Reductive acetyl-CoA pathway (Wood-Ljungdahl pathway)	Coral
K01491	Season	wet	-0.92991	0.252387	0.00035479	Seasonwet	0.00500822	117	117	methylenetetrahydrofolate dehydrogenase (NADP+) / methenyltetrahydrofolate cyclohydrolase [EC:1.5.1.5 3.5.4.9] [RN:R01220 R01655]	C1-unit interconversion, prokaryotes	Coral
K01491	Season	wet	-0.92991	0.252387	0.00035479	Seasonwet	0.00500822	117	117	methylenetetrahydrofolate dehydrogenase (NADP+) / methenyltetrahydrofolate cyclohydrolase [EC:1.5.1.5 3.5.4.9] [RN:R01655 R01220]	Reductive acetyl-CoA pathway (Wood-Ljungdahl pathway)	Coral
K01491	Site.Status	Epidemic	-0.049025	0.221769	0.825452	Site.StatusEpidemic	0.885356	117	117	methylenetetrahydrofolate dehydrogenase (NADP+) / methenyltetrahydrofolate cyclohydrolase [EC:1.5.1.5 3.5.4.9] [RN:R01220 R01655]	C1-unit interconversion, prokaryotes	Coral
K01491	Site.Status	Epidemic	-0.049025	0.221769	0.825452	Site.StatusEpidemic	0.885356	117	117	methylenetetrahydrofolate dehydrogenase (NADP+) / methenyltetrahydrofolate cyclohydrolase [EC:1.5.1.5 3.5.4.9] [RN:R01655 R01220]	Reductive acetyl-CoA pathway (Wood-Ljungdahl pathway)	Coral
K01492	Season	wet	-2.80203	0.551932	3.43e-06	Seasonwet	0.00013904	117	12	phosphoribosylglycinamide formyltransferase [EC:2.1.2.2] [RN:R04325]	Inosine monophosphate biosynthesis, PRPP + glutamine => IMP	Coral
K01492	Site.Status	Endemic	-2.7683	0.47466	7.76e-08	Site.StatusEndemic	4.52e-06	117	12	phosphoribosylglycinamide formyltransferase [EC:2.1.2.2] [RN:R04325]	Inosine monophosphate biosynthesis, PRPP + glutamine => IMP	Coral
K01492	Site.Status	Epidemic	-2.74721	0.480517	1.31e-07	Site.StatusEpidemic	7.32e-06	117	12	phosphoribosylglycinamide formyltransferase [EC:2.1.2.2] [RN:R04325]	Inosine monophosphate biosynthesis, PRPP + glutamine => IMP	Coral
K01494	Season	wet	-0.935511	0.303028	0.00254889	Seasonwet	0.0190126	117	117	dCTP deaminase [EC:3.5.4.13] [RN:R02325]	Pyrimidine deoxyribonuleotide biosynthesis, CDP/CTP => dCDP/dCTP,dTDP/dTTP	Coral
K01494	Site.Status	Epidemic	-0.35842	0.266011	0.180624	Site.StatusEpidemic	0.332195	117	117	dCTP deaminase [EC:3.5.4.13] [RN:R02325]	Pyrimidine deoxyribonuleotide biosynthesis, CDP/CTP => dCDP/dCTP,dTDP/dTTP	Coral
K01494	Site.Status	Endemic	-0.381482	0.262869	0.149565	Site.StatusEndemic	0.293278	117	117	dCTP deaminase [EC:3.5.4.13] [RN:R02325]	Pyrimidine deoxyribonuleotide biosynthesis, CDP/CTP => dCDP/dCTP,dTDP/dTTP	Coral
K01495	Season	wet	-0.813258	0.265974	0.00279422	Seasonwet	0.0203545	117	117	GTP cyclohydrolase IA [EC:3.5.4.16] [RN:R00428 R05046 R05048 R04639]	Tetrahydrobiopterin biosynthesis, GTP => BH4	Coral
K01495	Season	wet	-0.813258	0.265974	0.00279422	Seasonwet	0.0203545	117	117	GTP cyclohydrolase I [EC:3.5.4.16] [RN:R00428 R05046 R05048 R04639]	Tetrahydrofolate biosynthesis, GTP => THF	Coral
K01495	Season	wet	-0.813258	0.265974	0.00279422	Seasonwet	0.0203545	117	117	GTP cyclohydrolase IA [EC:3.5.4.16] [RN:R00428 R05046 R05048 R04639]	Tetrahydrofolate biosynthesis, mediated by PTPS, GTP => THF	Coral
K01495	Season	wet	-0.813258	0.265974	0.00279422	Seasonwet	0.0203545	117	117	GTP cyclohydrolase IA [EC:3.5.4.16] [RN:R00428 R05046 R05048 R04639]	L-threo-Tetrahydrobiopterin biosynthesis, GTP => L-threo-BH4	Coral
K01495	Site.Status	Endemic	-0.33179	0.230529	0.152925	Site.StatusEndemic	0.297592	117	117	GTP cyclohydrolase IA [EC:3.5.4.16] [RN:R00428 R05046 R05048 R04639]	Tetrahydrobiopterin biosynthesis, GTP => BH4	Coral
K01495	Site.Status	Endemic	-0.33179	0.230529	0.152925	Site.StatusEndemic	0.297592	117	117	GTP cyclohydrolase I [EC:3.5.4.16] [RN:R00428 R05046 R05048 R04639]	Tetrahydrofolate biosynthesis, GTP => THF	Coral
K01495	Site.Status	Endemic	-0.33179	0.230529	0.152925	Site.StatusEndemic	0.297592	117	117	GTP cyclohydrolase IA [EC:3.5.4.16] [RN:R00428 R05046 R05048 R04639]	Tetrahydrofolate biosynthesis, mediated by PTPS, GTP => THF	Coral
K01495	Site.Status	Endemic	-0.33179	0.230529	0.152925	Site.StatusEndemic	0.297592	117	117	GTP cyclohydrolase IA [EC:3.5.4.16] [RN:R00428 R05046 R05048 R04639]	L-threo-Tetrahydrobiopterin biosynthesis, GTP => L-threo-BH4	Coral
K01495	Site.Status	Epidemic	0.054601	0.23329	0.815384	Site.StatusEpidemic	0.881114	117	117	GTP cyclohydrolase IA [EC:3.5.4.16] [RN:R00428 R05046 R05048 R04639]	Tetrahydrobiopterin biosynthesis, GTP => BH4	Coral
K01495	Site.Status	Epidemic	0.054601	0.23329	0.815384	Site.StatusEpidemic	0.881114	117	117	GTP cyclohydrolase I [EC:3.5.4.16] [RN:R00428 R05046 R05048 R04639]	Tetrahydrofolate biosynthesis, GTP => THF	Coral
K01495	Site.Status	Epidemic	0.054601	0.23329	0.815384	Site.StatusEpidemic	0.881114	117	117	GTP cyclohydrolase IA [EC:3.5.4.16] [RN:R00428 R05046 R05048 R04639]	Tetrahydrofolate biosynthesis, mediated by PTPS, GTP => THF	Coral
K01495	Site.Status	Epidemic	0.054601	0.23329	0.815384	Site.StatusEpidemic	0.881114	117	117	GTP cyclohydrolase IA [EC:3.5.4.16] [RN:R00428 R05046 R05048 R04639]	L-threo-Tetrahydrobiopterin biosynthesis, GTP => L-threo-BH4	Coral
K01496	Season	wet	-0.81298	0.379366	0.0342586	Seasonwet	0.106603	117	117	phosphoribosyl-AMP cyclohydrolase [EC:3.5.4.19] [RN:R04037]	Histidine biosynthesis, PRPP => histidine	Coral
K01496	Site.Status	Endemic	-0.430545	0.331748	0.197042	Site.StatusEndemic	0.349259	117	117	phosphoribosyl-AMP cyclohydrolase [EC:3.5.4.19] [RN:R04037]	Histidine biosynthesis, PRPP => histidine	Coral
K01496	Site.Status	Epidemic	-0.3062	0.335637	0.363587	Site.StatusEpidemic	0.528846	117	117	phosphoribosyl-AMP cyclohydrolase [EC:3.5.4.19] [RN:R04037]	Histidine biosynthesis, PRPP => histidine	Coral
K01499	Site.Status	Epidemic	0.0868021	0.635032	0.891566	Site.StatusEpidemic	0.929768	117	117	methenyltetrahydromethanopterin cyclohydrolase [EC:3.5.4.27] [RN:R03464]	Methanogenesis, CO2 => methane	Coral
K01499	Site.Status	Endemic	-1.90037	0.627422	0.00315182	Site.StatusEndemic	0.022246	117	117	methenyltetrahydromethanopterin cyclohydrolase [EC:3.5.4.27] [RN:R03464]	Methanogenesis, CO2 => methane	Coral
K01499	Season	wet	-0.162214	0.724679	0.82364	Seasonwet	0.884511	117	117	methenyltetrahydromethanopterin cyclohydrolase [EC:3.5.4.27] [RN:R03464]	Methanogenesis, CO2 => methane	Coral
K01520	Site.Status	Epidemic	-0.363028	0.261684	0.16817	Site.StatusEpidemic	0.318187	117	117	dUTP pyrophosphatase [EC:3.6.1.23] [RN:R02100]	Pyrimidine deoxyribonuleotide biosynthesis, CDP/CTP => dCDP/dCTP,dTDP/dTTP	Coral
K01520	Season	wet	-1.0533	0.298509	0.000609039	Seasonwet	0.00685279	117	117	dUTP pyrophosphatase [EC:3.6.1.23] [RN:R02100]	Pyrimidine deoxyribonuleotide biosynthesis, CDP/CTP => dCDP/dCTP,dTDP/dTTP	Coral
K01520	Site.Status	Endemic	-0.326114	0.258583	0.209928	Site.StatusEndemic	0.363937	117	117	dUTP pyrophosphatase [EC:3.6.1.23] [RN:R02100]	Pyrimidine deoxyribonuleotide biosynthesis, CDP/CTP => dCDP/dCTP,dTDP/dTTP	Coral
K01523	Site.Status	Epidemic	-0.67497	0.36041	0.0637351	Site.StatusEpidemic	0.166272	117	117	phosphoribosyl-ATP pyrophosphohydrolase [EC:3.6.1.31] [RN:R04035]	Histidine biosynthesis, PRPP => histidine	Coral
K01523	Site.Status	Endemic	-0.513585	0.356202	0.152173	Site.StatusEndemic	0.296818	117	117	phosphoribosyl-ATP pyrophosphohydrolase [EC:3.6.1.31] [RN:R04035]	Histidine biosynthesis, PRPP => histidine	Coral
K01523	Season	wet	-0.48429	0.408634	0.238452	Seasonwet	0.398732	117	117	phosphoribosyl-ATP pyrophosphohydrolase [EC:3.6.1.31] [RN:R04035]	Histidine biosynthesis, PRPP => histidine	Coral
K01555	Season	wet	-0.445096	0.407955	0.277632	Seasonwet	0.44454	117	117	fumarylacetoacetase [EC:3.7.1.2] [RN:R01364]	Tyrosine degradation, tyrosine => homogentisate	Coral
K01555	Site.Status	Epidemic	0.255556	0.357101	0.475738	Site.StatusEpidemic	0.626284	117	117	fumarylacetoacetase [EC:3.7.1.2] [RN:R01364]	Tyrosine degradation, tyrosine => homogentisate	Coral
K01555	Site.Status	Endemic	-0.362292	0.352854	0.306806	Site.StatusEndemic	0.477452	117	117	fumarylacetoacetase [EC:3.7.1.2] [RN:R01364]	Tyrosine degradation, tyrosine => homogentisate	Coral
K01556	Site.Status	Endemic	-0.519737	0.273993	0.0604823	Site.StatusEndemic	0.160857	117	117	kynureninase [EC:3.7.1.3] [RN:R02668]	Tryptophan metabolism, tryptophan => kynurenine => 2-aminomuconate	Coral
K01556	Site.Status	Epidemic	0.163389	0.277288	0.556917	Site.StatusEpidemic	0.697663	117	117	kynureninase [EC:3.7.1.3] [RN:R02668]	Tryptophan metabolism, tryptophan => kynurenine => 2-aminomuconate	Coral
K01556	Season	wet	-0.205013	0.316673	0.518719	Seasonwet	0.664418	117	117	kynureninase [EC:3.7.1.3] [RN:R02668]	Tryptophan metabolism, tryptophan => kynurenine => 2-aminomuconate	Coral
K01565	Season	wet	0.0258954	0.881673	0.976621	Seasonwet	0.985667	117	115	N-sulfoglucosamine sulfohydrolase [EC:3.10.1.1] [RN:R07814]	Heparan sulfate degradation	Coral
K01565	Site.Status	Epidemic	0.742095	0.774416	0.340032	Site.StatusEpidemic	0.512358	117	115	N-sulfoglucosamine sulfohydrolase [EC:3.10.1.1] [RN:R07814]	Heparan sulfate degradation	Coral
K01565	Site.Status	Endemic	-1.40176	0.765282	0.069707	Site.StatusEndemic	0.176163	117	115	N-sulfoglucosamine sulfohydrolase [EC:3.10.1.1] [RN:R07814]	Heparan sulfate degradation	Coral
K01574	Site.Status	Epidemic	-0.740949	0.514246	0.152394	Site.StatusEpidemic	0.297022	117	115	acetoacetate decarboxylase [EC:4.1.1.4] [RN:R01366]	Ketone body biosynthesis, acetyl-CoA => acetoacetate/3-hydroxybutyrate/acetone	Coral
K01574	Site.Status	Endemic	-0.961793	0.508543	0.0611486	Site.StatusEndemic	0.161936	117	115	acetoacetate decarboxylase [EC:4.1.1.4] [RN:R01366]	Ketone body biosynthesis, acetyl-CoA => acetoacetate/3-hydroxybutyrate/acetone	Coral
K01574	Season	wet	0.524425	0.571553	0.360812	Seasonwet	0.526681	117	115	acetoacetate decarboxylase [EC:4.1.1.4] [RN:R01366]	Ketone body biosynthesis, acetyl-CoA => acetoacetate/3-hydroxybutyrate/acetone	Coral
K01580	Site.Status	Endemic	-0.113677	0.364698	0.756039	Site.StatusEndemic	0.845422	117	117	glutamate decarboxylase [EC:4.1.1.15] [RN:R00261]	GABA (gamma-Aminobutyrate) shunt	Coral
K01580	Season	wet	-1.81783	0.429541	8.15e-05	Seasonwet	0.00160904	117	117	glutamate decarboxylase [EC:4.1.1.15] [RN:R00261]	GABA (gamma-Aminobutyrate) shunt	Coral
K01580	Site.Status	Epidemic	0.559606	0.369348	0.13354	Site.StatusEpidemic	0.276054	117	117	glutamate decarboxylase [EC:4.1.1.15] [RN:R00261]	GABA (gamma-Aminobutyrate) shunt	Coral
K01581	Season	wet	0.0537389	0.362738	0.882497	Seasonwet	0.923737	117	117	ornithine decarboxylase [EC:4.1.1.17] [RN:R00670]	Polyamine biosynthesis, arginine => ornithine => putrescine	Coral
K01581	Site.Status	Epidemic	0.0162803	0.317261	0.959168	Site.StatusEpidemic	0.975023	117	117	ornithine decarboxylase [EC:4.1.1.17] [RN:R00670]	Polyamine biosynthesis, arginine => ornithine => putrescine	Coral
K01581	Site.Status	Endemic	-0.463973	0.313481	0.141732	Site.StatusEndemic	0.28668	117	117	ornithine decarboxylase [EC:4.1.1.17] [RN:R00670]	Polyamine biosynthesis, arginine => ornithine => putrescine	Coral
K01586	Season	wet	-0.679119	0.253925	0.00861143	Seasonwet	0.0450216	117	117	diaminopimelate decarboxylase [EC:4.1.1.20] [RN:R00451]	Lysine biosynthesis, DAP dehydrogenase pathway, aspartate => lysine	Coral
K01586	Season	wet	-0.679119	0.253925	0.00861143	Seasonwet	0.0450216	117	117	diaminopimelate decarboxylase [EC:4.1.1.20] [RN:R00451]	Lysine biosynthesis, DAP aminotransferase pathway, aspartate => lysine	Coral
K01586	Season	wet	-0.679119	0.253925	0.00861143	Seasonwet	0.0450216	117	117	diaminopimelate decarboxylase [EC:4.1.1.20] [RN:R00451]	Lysine biosynthesis, acetyl-DAP pathway, aspartate => lysine	Coral
K01586	Season	wet	-0.679119	0.253925	0.00861143	Seasonwet	0.0450216	117	117	diaminopimelate decarboxylase [EC:4.1.1.20] [RN:R00451]	Lysine biosynthesis, succinyl-DAP pathway, aspartate => lysine	Coral
K01586	Site.Status	Epidemic	-0.0479423	0.222822	0.830042	Site.StatusEpidemic	0.887534	117	117	diaminopimelate decarboxylase [EC:4.1.1.20] [RN:R00451]	Lysine biosynthesis, DAP dehydrogenase pathway, aspartate => lysine	Coral
K01586	Site.Status	Epidemic	-0.0479423	0.222822	0.830042	Site.StatusEpidemic	0.887534	117	117	diaminopimelate decarboxylase [EC:4.1.1.20] [RN:R00451]	Lysine biosynthesis, DAP aminotransferase pathway, aspartate => lysine	Coral
K01586	Site.Status	Epidemic	-0.0479423	0.222822	0.830042	Site.StatusEpidemic	0.887534	117	117	diaminopimelate decarboxylase [EC:4.1.1.20] [RN:R00451]	Lysine biosynthesis, acetyl-DAP pathway, aspartate => lysine	Coral
K01586	Site.Status	Epidemic	-0.0479423	0.222822	0.830042	Site.StatusEpidemic	0.887534	117	117	diaminopimelate decarboxylase [EC:4.1.1.20] [RN:R00451]	Lysine biosynthesis, succinyl-DAP pathway, aspartate => lysine	Coral
K01586	Site.Status	Endemic	-0.379316	0.220188	0.0877629	Site.StatusEndemic	0.206475	117	117	diaminopimelate decarboxylase [EC:4.1.1.20] [RN:R00451]	Lysine biosynthesis, DAP dehydrogenase pathway, aspartate => lysine	Coral
K01586	Site.Status	Endemic	-0.379316	0.220188	0.0877629	Site.StatusEndemic	0.206475	117	117	diaminopimelate decarboxylase [EC:4.1.1.20] [RN:R00451]	Lysine biosynthesis, DAP aminotransferase pathway, aspartate => lysine	Coral
K01586	Site.Status	Endemic	-0.379316	0.220188	0.0877629	Site.StatusEndemic	0.206475	117	117	diaminopimelate decarboxylase [EC:4.1.1.20] [RN:R00451]	Lysine biosynthesis, acetyl-DAP pathway, aspartate => lysine	Coral
K01586	Site.Status	Endemic	-0.379316	0.220188	0.0877629	Site.StatusEndemic	0.206475	117	117	diaminopimelate decarboxylase [EC:4.1.1.20] [RN:R00451]	Lysine biosynthesis, succinyl-DAP pathway, aspartate => lysine	Coral
K01588	Site.Status	Endemic	-0.356699	0.226907	0.118828	Site.StatusEndemic	0.254468	117	117	5-(carboxyamino)imidazole ribonucleotide mutase [EC:5.4.99.18] [RN:R07404]	Inosine monophosphate biosynthesis, PRPP + glutamine => IMP	Coral
K01588	Season	wet	-0.743815	0.26155	0.00530273	Seasonwet	0.0319075	117	117	5-(carboxyamino)imidazole ribonucleotide mutase [EC:5.4.99.18] [RN:R07404]	Inosine monophosphate biosynthesis, PRPP + glutamine => IMP	Coral
K01588	Site.Status	Epidemic	-0.0476636	0.229619	0.835944	Site.StatusEpidemic	0.890778	117	117	5-(carboxyamino)imidazole ribonucleotide mutase [EC:5.4.99.18] [RN:R07404]	Inosine monophosphate biosynthesis, PRPP + glutamine => IMP	Coral
K01589	Season	wet	-0.693689	0.276623	0.0135962	Seasonwet	0.0589846	117	117	5-(carboxyamino)imidazole ribonucleotide synthase [EC:6.3.4.18] [RN:R07405]	Inosine monophosphate biosynthesis, PRPP + glutamine => IMP	Coral
K01589	Site.Status	Endemic	-0.311657	0.239754	0.196362	Site.StatusEndemic	0.348576	117	117	5-(carboxyamino)imidazole ribonucleotide synthase [EC:6.3.4.18] [RN:R07405]	Inosine monophosphate biosynthesis, PRPP + glutamine => IMP	Coral
K01589	Site.Status	Epidemic	0.0278242	0.242626	0.908909	Site.StatusEpidemic	0.940725	117	117	5-(carboxyamino)imidazole ribonucleotide synthase [EC:6.3.4.18] [RN:R07405]	Inosine monophosphate biosynthesis, PRPP + glutamine => IMP	Coral
K01591	Site.Status	Endemic	-0.389931	0.221808	0.0815421	Site.StatusEndemic	0.196912	117	117	orotidine-5'-phosphate decarboxylase [EC:4.1.1.23] [RN:R00965]	Uridine monophosphate biosynthesis, glutamine (+ PRPP) => UMP	Coral
K01591	Season	wet	-0.777069	0.255782	0.00296708	Seasonwet	0.0212965	117	117	orotidine-5'-phosphate decarboxylase [EC:4.1.1.23] [RN:R00965]	Uridine monophosphate biosynthesis, glutamine (+ PRPP) => UMP	Coral
K01591	Site.Status	Epidemic	-0.0758349	0.224461	0.736119	Site.StatusEpidemic	0.835469	117	117	orotidine-5'-phosphate decarboxylase [EC:4.1.1.23] [RN:R00965]	Uridine monophosphate biosynthesis, glutamine (+ PRPP) => UMP	Coral
K01593	Season	wet	3.77239	0.82911	1.39e-05	Seasonwet	0.000450808	117	114	aromatic-L-amino-acid decarboxylase [EC:4.1.1.28] [RN:R02080]	Catecholamine biosynthesis, tyrosine => dopamine => noradrenaline => adrenaline	Coral
K01593	Season	wet	3.77239	0.82911	1.39e-05	Seasonwet	0.000450808	117	114	aromatic-L-amino-acid decarboxylase [EC:4.1.1.28] [RN:R02701]	Melatonin biosynthesis, tryptophan => serotonin => melatonin	Coral
K01593	Site.Status	Epidemic	2.05793	0.724807	0.0053937	Site.StatusEpidemic	0.0322532	117	114	aromatic-L-amino-acid decarboxylase [EC:4.1.1.28] [RN:R02080]	Catecholamine biosynthesis, tyrosine => dopamine => noradrenaline => adrenaline	Coral
K01593	Site.Status	Epidemic	2.05793	0.724807	0.0053937	Site.StatusEpidemic	0.0322532	117	114	aromatic-L-amino-acid decarboxylase [EC:4.1.1.28] [RN:R02701]	Melatonin biosynthesis, tryptophan => serotonin => melatonin	Coral
K01593	Site.Status	Endemic	0.744773	0.71616	0.300659	Site.StatusEndemic	0.470309	117	114	aromatic-L-amino-acid decarboxylase [EC:4.1.1.28] [RN:R02080]	Catecholamine biosynthesis, tyrosine => dopamine => noradrenaline => adrenaline	Coral
K01593	Site.Status	Endemic	0.744773	0.71616	0.300659	Site.StatusEndemic	0.470309	117	114	aromatic-L-amino-acid decarboxylase [EC:4.1.1.28] [RN:R02701]	Melatonin biosynthesis, tryptophan => serotonin => melatonin	Coral
K01595	Site.Status	Endemic	-0.3475	0.271599	0.203358	Site.StatusEndemic	0.356862	117	117	phosphoenolpyruvate carboxylase [EC:4.1.1.31] [RN:R00345]	Reductive citrate cycle (Arnon-Buchanan cycle)	Coral
K01595	Site.Status	Endemic	-0.3475	0.271599	0.203358	Site.StatusEndemic	0.356862	117	117	phosphoenolpyruvate carboxylase [EC:4.1.1.31] [RN:R00345]	Dicarboxylate-hydroxybutyrate cycle	Coral
K01595	Site.Status	Endemic	-0.3475	0.271599	0.203358	Site.StatusEndemic	0.356862	117	117	phosphoenolpyruvate carboxylase [EC:4.1.1.31] [RN:R00345]	C4-dicarboxylic acid cycle, phosphoenolpyruvate carboxykinase type	Coral
K01595	Site.Status	Endemic	-0.3475	0.271599	0.203358	Site.StatusEndemic	0.356862	117	117	phosphoenolpyruvate carboxylase [EC:4.1.1.31] [RN:R00345]	CAM (Crassulacean acid metabolism), dark	Coral
K01595	Site.Status	Endemic	-0.3475	0.271599	0.203358	Site.StatusEndemic	0.356862	117	117	phosphoenolpyruvate carboxylase [EC:4.1.1.31] [RN:R00345]	Formaldehyde assimilation, serine pathway	Coral
K01595	Site.Status	Endemic	-0.3475	0.271599	0.203358	Site.StatusEndemic	0.356862	117	117	phosphoenolpyruvate carboxylase [EC:4.1.1.31] [RN:R00345]	C4-dicarboxylic acid cycle, NADP - malic enzyme type	Coral
K01595	Site.Status	Endemic	-0.3475	0.271599	0.203358	Site.StatusEndemic	0.356862	117	117	phosphoenolpyruvate carboxylase [EC:4.1.1.31] [RN:R00345]	C4-dicarboxylic acid cycle, NAD - malic enzyme type	Coral
K01595	Site.Status	Epidemic	0.148569	0.275144	0.590281	Site.StatusEpidemic	0.725423	117	117	phosphoenolpyruvate carboxylase [EC:4.1.1.31] [RN:R00345]	Reductive citrate cycle (Arnon-Buchanan cycle)	Coral
K01595	Site.Status	Epidemic	0.148569	0.275144	0.590281	Site.StatusEpidemic	0.725423	117	117	phosphoenolpyruvate carboxylase [EC:4.1.1.31] [RN:R00345]	Dicarboxylate-hydroxybutyrate cycle	Coral
K01595	Site.Status	Epidemic	0.148569	0.275144	0.590281	Site.StatusEpidemic	0.725423	117	117	phosphoenolpyruvate carboxylase [EC:4.1.1.31] [RN:R00345]	C4-dicarboxylic acid cycle, phosphoenolpyruvate carboxykinase type	Coral
K01595	Site.Status	Epidemic	0.148569	0.275144	0.590281	Site.StatusEpidemic	0.725423	117	117	phosphoenolpyruvate carboxylase [EC:4.1.1.31] [RN:R00345]	CAM (Crassulacean acid metabolism), dark	Coral
K01595	Site.Status	Epidemic	0.148569	0.275144	0.590281	Site.StatusEpidemic	0.725423	117	117	phosphoenolpyruvate carboxylase [EC:4.1.1.31] [RN:R00345]	Formaldehyde assimilation, serine pathway	Coral
K01595	Site.Status	Epidemic	0.148569	0.275144	0.590281	Site.StatusEpidemic	0.725423	117	117	phosphoenolpyruvate carboxylase [EC:4.1.1.31] [RN:R00345]	C4-dicarboxylic acid cycle, NADP - malic enzyme type	Coral
K01595	Site.Status	Epidemic	0.148569	0.275144	0.590281	Site.StatusEpidemic	0.725423	117	117	phosphoenolpyruvate carboxylase [EC:4.1.1.31] [RN:R00345]	C4-dicarboxylic acid cycle, NAD - malic enzyme type	Coral
K01595	Season	wet	-0.982438	0.322077	0.00286529	Seasonwet	0.0207255	117	117	phosphoenolpyruvate carboxylase [EC:4.1.1.31] [RN:R00345]	Reductive citrate cycle (Arnon-Buchanan cycle)	Coral
K01595	Season	wet	-0.982438	0.322077	0.00286529	Seasonwet	0.0207255	117	117	phosphoenolpyruvate carboxylase [EC:4.1.1.31] [RN:R00345]	Dicarboxylate-hydroxybutyrate cycle	Coral
K01595	Season	wet	-0.982438	0.322077	0.00286529	Seasonwet	0.0207255	117	117	phosphoenolpyruvate carboxylase [EC:4.1.1.31] [RN:R00345]	C4-dicarboxylic acid cycle, phosphoenolpyruvate carboxykinase type	Coral
K01595	Season	wet	-0.982438	0.322077	0.00286529	Seasonwet	0.0207255	117	117	phosphoenolpyruvate carboxylase [EC:4.1.1.31] [RN:R00345]	CAM (Crassulacean acid metabolism), dark	Coral
K01595	Season	wet	-0.982438	0.322077	0.00286529	Seasonwet	0.0207255	117	117	phosphoenolpyruvate carboxylase [EC:4.1.1.31] [RN:R00345]	Formaldehyde assimilation, serine pathway	Coral
K01595	Season	wet	-0.982438	0.322077	0.00286529	Seasonwet	0.0207255	117	117	phosphoenolpyruvate carboxylase [EC:4.1.1.31] [RN:R00345]	C4-dicarboxylic acid cycle, NADP - malic enzyme type	Coral
K01595	Season	wet	-0.982438	0.322077	0.00286529	Seasonwet	0.0207255	117	117	phosphoenolpyruvate carboxylase [EC:4.1.1.31] [RN:R00345]	C4-dicarboxylic acid cycle, NAD - malic enzyme type	Coral
K01596	Site.Status	Endemic	-0.653099	0.530368	0.221298	Site.StatusEndemic	0.376638	117	117	phosphoenolpyruvate carboxykinase [EC:4.1.1.32 4.1.1.49] [RN:R00431 R00726 R00341]	Gluconeogenesis, oxaloacetate => fructose-6P	Coral
K01596	Site.Status	Epidemic	0.757935	0.536952	0.161479	Site.StatusEpidemic	0.309074	117	117	phosphoenolpyruvate carboxykinase [EC:4.1.1.32 4.1.1.49] [RN:R00431 R00726 R00341]	Gluconeogenesis, oxaloacetate => fructose-6P	Coral
K01596	Season	wet	-0.998027	0.61817	0.11126	Seasonwet	0.242952	117	117	phosphoenolpyruvate carboxykinase [EC:4.1.1.32 4.1.1.49] [RN:R00431 R00726 R00341]	Gluconeogenesis, oxaloacetate => fructose-6P	Coral
K01597	Season	wet	-0.68226	0.387851	0.0813419	Seasonwet	0.196531	117	117	diphosphomevalonate decarboxylase [EC:4.1.1.33] [RN:R01121]	C5 isoprenoid biosynthesis, mevalonate pathway	Coral
K01597	Site.Status	Endemic	-0.560631	0.335398	0.0974787	Site.StatusEndemic	0.221125	117	117	diphosphomevalonate decarboxylase [EC:4.1.1.33] [RN:R01121]	C5 isoprenoid biosynthesis, mevalonate pathway	Coral
K01597	Site.Status	Epidemic	0.252161	0.339437	0.459149	Site.StatusEpidemic	0.613059	117	117	diphosphomevalonate decarboxylase [EC:4.1.1.33] [RN:R01121]	C5 isoprenoid biosynthesis, mevalonate pathway	Coral
K01598	Site.Status	Epidemic	1.58362	0.560351	0.00558852	Site.StatusEpidemic	0.033005	117	117	phosphopantothenoylcysteine decarboxylase [EC:4.1.1.36] [RN:R03269]	Coenzyme A biosynthesis, pantothenate => CoA	Coral
K01598	Site.Status	Endemic	-1.03797	0.554037	0.0636374	Site.StatusEndemic	0.16616	117	117	phosphopantothenoylcysteine decarboxylase [EC:4.1.1.36] [RN:R03269]	Coenzyme A biosynthesis, pantothenate => CoA	Coral
K01598	Season	wet	-0.966097	0.626556	0.125956	Seasonwet	0.264623	117	117	phosphopantothenoylcysteine decarboxylase [EC:4.1.1.36] [RN:R03269]	Coenzyme A biosynthesis, pantothenate => CoA	Coral
K01599	Site.Status	Epidemic	-0.127306	0.237847	0.593562	Site.StatusEpidemic	0.728109	117	117	uroporphyrinogen decarboxylase [EC:4.1.1.37] [RN:R03197]	Heme biosynthesis, animals and fungi, glycine => heme	Coral
K01599	Site.Status	Epidemic	-0.127306	0.237847	0.593562	Site.StatusEpidemic	0.728109	117	117	uroporphyrinogen decarboxylase [EC:4.1.1.37] [RN:R03197]	Heme biosynthesis, plants and bacteria, glutamate => heme	Coral
K01599	Site.Status	Endemic	-0.258641	0.235037	0.27355	Site.StatusEndemic	0.439895	117	117	uroporphyrinogen decarboxylase [EC:4.1.1.37] [RN:R03197]	Heme biosynthesis, animals and fungi, glycine => heme	Coral
K01599	Site.Status	Endemic	-0.258641	0.235037	0.27355	Site.StatusEndemic	0.439895	117	117	uroporphyrinogen decarboxylase [EC:4.1.1.37] [RN:R03197]	Heme biosynthesis, plants and bacteria, glutamate => heme	Coral
K01599	Season	wet	-0.974899	0.270966	0.000479734	Seasonwet	0.0057633	117	117	uroporphyrinogen decarboxylase [EC:4.1.1.37] [RN:R03197]	Heme biosynthesis, animals and fungi, glycine => heme	Coral
K01599	Season	wet	-0.974899	0.270966	0.000479734	Seasonwet	0.0057633	117	117	uroporphyrinogen decarboxylase [EC:4.1.1.37] [RN:R03197]	Heme biosynthesis, plants and bacteria, glutamate => heme	Coral
K01601	Season	wet	-1.96502	0.561995	0.000828541	Seasonwet	0.00871722	117	117	ribulose-bisphosphate carboxylase [EC:4.1.1.39] [RN:R00024]	Reductive pentose phosphate cycle, ribulose-5P => glyceraldehyde-3P	Coral
K01601	Season	wet	-1.96502	0.561995	0.000828541	Seasonwet	0.00871722	117	117	ribulose-bisphosphate carboxylase [EC:4.1.1.39] [RN:R00024]	Reductive pentose phosphate cycle (Calvin cycle)	Coral
K01601	Site.Status	Endemic	-0.514723	0.482035	0.288324	Site.StatusEndemic	0.45691	117	117	ribulose-bisphosphate carboxylase [EC:4.1.1.39] [RN:R00024]	Reductive pentose phosphate cycle, ribulose-5P => glyceraldehyde-3P	Coral
K01601	Site.Status	Endemic	-0.514723	0.482035	0.288324	Site.StatusEndemic	0.45691	117	117	ribulose-bisphosphate carboxylase [EC:4.1.1.39] [RN:R00024]	Reductive pentose phosphate cycle (Calvin cycle)	Coral
K01601	Site.Status	Epidemic	-0.190559	0.488032	0.69708	Site.StatusEpidemic	0.804736	117	117	ribulose-bisphosphate carboxylase [EC:4.1.1.39] [RN:R00024]	Reductive pentose phosphate cycle, ribulose-5P => glyceraldehyde-3P	Coral
K01601	Site.Status	Epidemic	-0.190559	0.488032	0.69708	Site.StatusEpidemic	0.804736	117	117	ribulose-bisphosphate carboxylase [EC:4.1.1.39] [RN:R00024]	Reductive pentose phosphate cycle (Calvin cycle)	Coral
K01602	Season	wet	-1.89242	0.502659	0.000266342	Seasonwet	0.00400963	117	117	ribulose-bisphosphate carboxylase [EC:4.1.1.39] [RN:R00024]	Reductive pentose phosphate cycle, ribulose-5P => glyceraldehyde-3P	Coral
K01602	Season	wet	-1.89242	0.502659	0.000266342	Seasonwet	0.00400963	117	117	ribulose-bisphosphate carboxylase [EC:4.1.1.39] [RN:R00024]	Reductive pentose phosphate cycle (Calvin cycle)	Coral
K01602	Site.Status	Epidemic	-0.0606853	0.443809	0.891488	Site.StatusEpidemic	0.929768	117	117	ribulose-bisphosphate carboxylase [EC:4.1.1.39] [RN:R00024]	Reductive pentose phosphate cycle, ribulose-5P => glyceraldehyde-3P	Coral
K01602	Site.Status	Epidemic	-0.0606853	0.443809	0.891488	Site.StatusEpidemic	0.929768	117	117	ribulose-bisphosphate carboxylase [EC:4.1.1.39] [RN:R00024]	Reductive pentose phosphate cycle (Calvin cycle)	Coral
K01602	Site.Status	Endemic	-0.846502	0.438641	0.0562046	Site.StatusEndemic	0.152329	117	117	ribulose-bisphosphate carboxylase [EC:4.1.1.39] [RN:R00024]	Reductive pentose phosphate cycle, ribulose-5P => glyceraldehyde-3P	Coral
K01602	Site.Status	Endemic	-0.846502	0.438641	0.0562046	Site.StatusEndemic	0.152329	117	117	ribulose-bisphosphate carboxylase [EC:4.1.1.39] [RN:R00024]	Reductive pentose phosphate cycle (Calvin cycle)	Coral
K01609	Season	wet	-0.748396	0.288216	0.0106822	Seasonwet	0.0509448	117	117	indole-3-glycerol phosphate synthase [EC:4.1.1.48] [RN:R03508]	Tryptophan biosynthesis, chorismate => tryptophan	Coral
K01609	Site.Status	Epidemic	-0.0528825	0.253021	0.834832	Site.StatusEpidemic	0.890657	117	117	indole-3-glycerol phosphate synthase [EC:4.1.1.48] [RN:R03508]	Tryptophan biosynthesis, chorismate => tryptophan	Coral
K01609	Site.Status	Endemic	-0.415013	0.250033	0.0998044	Site.StatusEndemic	0.225276	117	117	indole-3-glycerol phosphate synthase [EC:4.1.1.48] [RN:R03508]	Tryptophan biosynthesis, chorismate => tryptophan	Coral
K01610	Site.Status	Epidemic	-0.0873039	0.249348	0.726915	Site.StatusEpidemic	0.828518	117	117	phosphoenolpyruvate carboxykinase (ATP) [EC:4.1.1.49] [RN:R00341]	C4-dicarboxylic acid cycle, phosphoenolpyruvate carboxykinase type	Coral
K01610	Site.Status	Epidemic	-0.0873039	0.249348	0.726915	Site.StatusEpidemic	0.828518	117	117	phosphoenolpyruvate carboxykinase [EC:4.1.1.32 4.1.1.49] [RN:R00431 R00726 R00341]	Gluconeogenesis, oxaloacetate => fructose-6P	Coral
K01610	Season	wet	-0.567609	0.284863	0.0487806	Seasonwet	0.137675	117	117	phosphoenolpyruvate carboxykinase (ATP) [EC:4.1.1.49] [RN:R00341]	C4-dicarboxylic acid cycle, phosphoenolpyruvate carboxykinase type	Coral
K01610	Season	wet	-0.567609	0.284863	0.0487806	Seasonwet	0.137675	117	117	phosphoenolpyruvate carboxykinase [EC:4.1.1.32 4.1.1.49] [RN:R00431 R00726 R00341]	Gluconeogenesis, oxaloacetate => fructose-6P	Coral
K01610	Site.Status	Endemic	-0.649302	0.246382	0.00962676	Site.StatusEndemic	0.0491169	117	117	phosphoenolpyruvate carboxykinase (ATP) [EC:4.1.1.49] [RN:R00341]	C4-dicarboxylic acid cycle, phosphoenolpyruvate carboxykinase type	Coral
K01610	Site.Status	Endemic	-0.649302	0.246382	0.00962676	Site.StatusEndemic	0.0491169	117	117	phosphoenolpyruvate carboxykinase [EC:4.1.1.32 4.1.1.49] [RN:R00431 R00726 R00341]	Gluconeogenesis, oxaloacetate => fructose-6P	Coral
K01611	Site.Status	Epidemic	0.07291	0.36117	0.840391	Site.StatusEpidemic	0.894647	117	117	S-adenosylmethionine decarboxylase [EC:4.1.1.50] [RN:R00178]	Methionine salvage pathway	Coral
K01611	Season	wet	-0.802473	0.411325	0.0535705	Seasonwet	0.147159	117	117	S-adenosylmethionine decarboxylase [EC:4.1.1.50] [RN:R00178]	Methionine salvage pathway	Coral
K01611	Site.Status	Endemic	-0.472115	0.356907	0.188655	Site.StatusEndemic	0.339916	117	117	S-adenosylmethionine decarboxylase [EC:4.1.1.50] [RN:R00178]	Methionine salvage pathway	Coral
K01613	Site.Status	Endemic	-0.142085	0.238618	0.554055	Site.StatusEndemic	0.69548	117	117	phosphatidylserine decarboxylase [EC:4.1.1.65] [RN:R02055]	Phosphatidylethanolamine (PE) biosynthesis, PA => PS => PE	Coral
K01613	Site.Status	Epidemic	-0.0762053	0.241477	0.753584	Site.StatusEpidemic	0.843792	117	117	phosphatidylserine decarboxylase [EC:4.1.1.65] [RN:R02055]	Phosphatidylethanolamine (PE) biosynthesis, PA => PS => PE	Coral
K01613	Season	wet	-0.749435	0.275071	0.0112591	Seasonwet	0.0516002	117	117	phosphatidylserine decarboxylase [EC:4.1.1.65] [RN:R02055]	Phosphatidylethanolamine (PE) biosynthesis, PA => PS => PE	Coral
K01617	Site.Status	Epidemic	0.970883	1.20964	0.424035	Site.StatusEpidemic	0.581057	117	88	4-oxalocrotonate decarboxylase [EC:4.1.1.77] [RN:R02602 R05374]	Catechol meta-cleavage, catechol => acetyl-CoA / 4-methylcatechol => propanoyl-CoA	Coral
K01617	Site.Status	Endemic	0.535487	1.19465	0.654915	Site.StatusEndemic	0.772027	117	88	4-oxalocrotonate decarboxylase [EC:4.1.1.77] [RN:R02602 R05374]	Catechol meta-cleavage, catechol => acetyl-CoA / 4-methylcatechol => propanoyl-CoA	Coral
K01617	Season	wet	2.7012	1.39646	0.0565084	Seasonwet	0.152952	117	88	4-oxalocrotonate decarboxylase [EC:4.1.1.77] [RN:R02602 R05374]	Catechol meta-cleavage, catechol => acetyl-CoA / 4-methylcatechol => propanoyl-CoA	Coral
K01622	Season	wet	-2.28495	0.959391	0.0216268	Seasonwet	0.0778993	117	86	fructose 1,6-bisphosphate aldolase/phosphatase [EC:4.1.2.13 3.1.3.11] [RN:R01070 R04780]	Gluconeogenesis, oxaloacetate => fructose-6P	Coral
K01622	Site.Status	Endemic	-2.12612	0.818101	0.0113624	Site.StatusEndemic	0.0516002	117	86	fructose 1,6-bisphosphate aldolase/phosphatase [EC:4.1.2.13 3.1.3.11] [RN:R01070 R04780]	Gluconeogenesis, oxaloacetate => fructose-6P	Coral
K01622	Site.Status	Epidemic	0.716021	0.828399	0.390356	Site.StatusEpidemic	0.550272	117	86	fructose 1,6-bisphosphate aldolase/phosphatase [EC:4.1.2.13 3.1.3.11] [RN:R01070 R04780]	Gluconeogenesis, oxaloacetate => fructose-6P	Coral
K01623	Site.Status	Endemic	-1.01242	0.303487	0.0013476	Site.StatusEndemic	0.0122487	117	117	fructose-bisphosphate aldolase [EC:4.1.2.13] [RN:R01068 R01829]	Reductive pentose phosphate cycle (Calvin cycle)	Coral
K01623	Site.Status	Endemic	-1.01242	0.303487	0.0013476	Site.StatusEndemic	0.0122487	117	117	fructose-bisphosphate aldolase [EC:4.1.2.13] [RN:R01070]	Glycolysis (Embden-Meyerhof pathway), glucose => pyruvate	Coral
K01623	Site.Status	Endemic	-1.01242	0.303487	0.0013476	Site.StatusEndemic	0.0122487	117	117	fructose-bisphosphate aldolase [EC:4.1.2.13] [RN:R01068 R01829]	Reductive pentose phosphate cycle, glyceraldehyde-3P => ribulose-5P	Coral
K01623	Site.Status	Endemic	-1.01242	0.303487	0.0013476	Site.StatusEndemic	0.0122487	117	117	fructose-bisphosphate aldolase [EC:4.1.2.13] [RN:R01070]	Gluconeogenesis, oxaloacetate => fructose-6P	Coral
K01623	Season	wet	-1.00109	0.352479	0.00689618	Seasonwet	0.0385297	117	117	fructose-bisphosphate aldolase [EC:4.1.2.13] [RN:R01068 R01829]	Reductive pentose phosphate cycle (Calvin cycle)	Coral
K01623	Season	wet	-1.00109	0.352479	0.00689618	Seasonwet	0.0385297	117	117	fructose-bisphosphate aldolase [EC:4.1.2.13] [RN:R01070]	Glycolysis (Embden-Meyerhof pathway), glucose => pyruvate	Coral
K01623	Season	wet	-1.00109	0.352479	0.00689618	Seasonwet	0.0385297	117	117	fructose-bisphosphate aldolase [EC:4.1.2.13] [RN:R01068 R01829]	Reductive pentose phosphate cycle, glyceraldehyde-3P => ribulose-5P	Coral
K01623	Season	wet	-1.00109	0.352479	0.00689618	Seasonwet	0.0385297	117	117	fructose-bisphosphate aldolase [EC:4.1.2.13] [RN:R01070]	Gluconeogenesis, oxaloacetate => fructose-6P	Coral
K01623	Site.Status	Epidemic	-0.242734	0.307203	0.432093	Site.StatusEpidemic	0.588882	117	117	fructose-bisphosphate aldolase [EC:4.1.2.13] [RN:R01068 R01829]	Reductive pentose phosphate cycle (Calvin cycle)	Coral
K01623	Site.Status	Epidemic	-0.242734	0.307203	0.432093	Site.StatusEpidemic	0.588882	117	117	fructose-bisphosphate aldolase [EC:4.1.2.13] [RN:R01070]	Glycolysis (Embden-Meyerhof pathway), glucose => pyruvate	Coral
K01623	Site.Status	Epidemic	-0.242734	0.307203	0.432093	Site.StatusEpidemic	0.588882	117	117	fructose-bisphosphate aldolase [EC:4.1.2.13] [RN:R01068 R01829]	Reductive pentose phosphate cycle, glyceraldehyde-3P => ribulose-5P	Coral
K01623	Site.Status	Epidemic	-0.242734	0.307203	0.432093	Site.StatusEpidemic	0.588882	117	117	fructose-bisphosphate aldolase [EC:4.1.2.13] [RN:R01070]	Gluconeogenesis, oxaloacetate => fructose-6P	Coral
K01624	Site.Status	Endemic	-0.413931	0.228772	0.0731323	Site.StatusEndemic	0.182346	117	117	fructose-bisphosphate aldolase, class II [EC:4.1.2.13] [RN:R01068]	Formaldehyde assimilation, xylulose monophosphate pathway	Coral
K01624	Site.Status	Endemic	-0.413931	0.228772	0.0731323	Site.StatusEndemic	0.182346	117	117	fructose-bisphosphate aldolase, class II [EC:4.1.2.13] [RN:R01068 R01070]	Formaldehyde assimilation, ribulose monophosphate pathway	Coral
K01624	Site.Status	Endemic	-0.413931	0.228772	0.0731323	Site.StatusEndemic	0.182346	117	117	fructose-bisphosphate aldolase [EC:4.1.2.13] [RN:R01070]	Glycolysis (Embden-Meyerhof pathway), glucose => pyruvate	Coral
K01624	Site.Status	Endemic	-0.413931	0.228772	0.0731323	Site.StatusEndemic	0.182346	117	117	fructose-bisphosphate aldolase [EC:4.1.2.13] [RN:R01068 R01829]	Reductive pentose phosphate cycle, glyceraldehyde-3P => ribulose-5P	Coral
K01624	Site.Status	Endemic	-0.413931	0.228772	0.0731323	Site.StatusEndemic	0.182346	117	117	fructose-bisphosphate aldolase [EC:4.1.2.13] [RN:R01070]	Gluconeogenesis, oxaloacetate => fructose-6P	Coral
K01624	Site.Status	Endemic	-0.413931	0.228772	0.0731323	Site.StatusEndemic	0.182346	117	117	fructose-bisphosphate aldolase [EC:4.1.2.13] [RN:R01068 R01829]	Reductive pentose phosphate cycle (Calvin cycle)	Coral
K01624	Site.Status	Epidemic	0.0849966	0.231496	0.714204	Site.StatusEpidemic	0.818386	117	117	fructose-bisphosphate aldolase, class II [EC:4.1.2.13] [RN:R01068]	Formaldehyde assimilation, xylulose monophosphate pathway	Coral
K01624	Site.Status	Epidemic	0.0849966	0.231496	0.714204	Site.StatusEpidemic	0.818386	117	117	fructose-bisphosphate aldolase, class II [EC:4.1.2.13] [RN:R01068 R01070]	Formaldehyde assimilation, ribulose monophosphate pathway	Coral
K01624	Site.Status	Epidemic	0.0849966	0.231496	0.714204	Site.StatusEpidemic	0.818386	117	117	fructose-bisphosphate aldolase [EC:4.1.2.13] [RN:R01070]	Glycolysis (Embden-Meyerhof pathway), glucose => pyruvate	Coral
K01624	Site.Status	Epidemic	0.0849966	0.231496	0.714204	Site.StatusEpidemic	0.818386	117	117	fructose-bisphosphate aldolase [EC:4.1.2.13] [RN:R01068 R01829]	Reductive pentose phosphate cycle, glyceraldehyde-3P => ribulose-5P	Coral
K01624	Site.Status	Epidemic	0.0849966	0.231496	0.714204	Site.StatusEpidemic	0.818386	117	117	fructose-bisphosphate aldolase [EC:4.1.2.13] [RN:R01070]	Gluconeogenesis, oxaloacetate => fructose-6P	Coral
K01624	Site.Status	Epidemic	0.0849966	0.231496	0.714204	Site.StatusEpidemic	0.818386	117	117	fructose-bisphosphate aldolase [EC:4.1.2.13] [RN:R01068 R01829]	Reductive pentose phosphate cycle (Calvin cycle)	Coral
K01624	Season	wet	-0.65743	0.263293	0.0139816	Seasonwet	0.06	117	117	fructose-bisphosphate aldolase, class II [EC:4.1.2.13] [RN:R01068]	Formaldehyde assimilation, xylulose monophosphate pathway	Coral
K01624	Season	wet	-0.65743	0.263293	0.0139816	Seasonwet	0.06	117	117	fructose-bisphosphate aldolase, class II [EC:4.1.2.13] [RN:R01068 R01070]	Formaldehyde assimilation, ribulose monophosphate pathway	Coral
K01624	Season	wet	-0.65743	0.263293	0.0139816	Seasonwet	0.06	117	117	fructose-bisphosphate aldolase [EC:4.1.2.13] [RN:R01070]	Glycolysis (Embden-Meyerhof pathway), glucose => pyruvate	Coral
K01624	Season	wet	-0.65743	0.263293	0.0139816	Seasonwet	0.06	117	117	fructose-bisphosphate aldolase [EC:4.1.2.13] [RN:R01068 R01829]	Reductive pentose phosphate cycle, glyceraldehyde-3P => ribulose-5P	Coral
K01624	Season	wet	-0.65743	0.263293	0.0139816	Seasonwet	0.06	117	117	fructose-bisphosphate aldolase [EC:4.1.2.13] [RN:R01070]	Gluconeogenesis, oxaloacetate => fructose-6P	Coral
K01624	Season	wet	-0.65743	0.263293	0.0139816	Seasonwet	0.06	117	117	fructose-bisphosphate aldolase [EC:4.1.2.13] [RN:R01068 R01829]	Reductive pentose phosphate cycle (Calvin cycle)	Coral
K01625	Season	wet	-0.415014	0.246685	0.0953227	Seasonwet	0.218198	117	117	2-dehydro-3-deoxy-phosphogluconate aldolase [EC:4.1.2.14] [RN:R05605]	D-Galacturonate degradation (bacteria), D-galacturonate => pyruvate + D-glyceraldehyde 3P	Coral
K01625	Season	wet	-0.415014	0.246685	0.0953227	Seasonwet	0.218198	117	117	2-dehydro-3-deoxyphosphogluconate aldolase [EC:4.1.2.14] [RN:R05605]	Entner-Doudoroff pathway, glucose-6P => glyceraldehyde-3P + pyruvate	Coral
K01625	Season	wet	-0.415014	0.246685	0.0953227	Seasonwet	0.218198	117	117	2-dehydro-3-deoxyphosphogluconate aldolase [EC:4.1.2.14] [RN:R05605]	Semi-phosphorylative Entner-Doudoroff pathway, gluconate => glycerate-3P	Coral
K01625	Season	wet	-0.415014	0.246685	0.0953227	Seasonwet	0.218198	117	117	2-dehydro-3-deoxy-phosphogluconate aldolase [EC:4.1.2.14] [RN:R05605]	D-Glucuronate degradation, D-glucuronate => pyruvate + D-glyceraldehyde 3P	Coral
K01625	Site.Status	Endemic	-0.410913	0.213486	0.0568558	Site.StatusEndemic	0.153714	117	117	2-dehydro-3-deoxy-phosphogluconate aldolase [EC:4.1.2.14] [RN:R05605]	D-Galacturonate degradation (bacteria), D-galacturonate => pyruvate + D-glyceraldehyde 3P	Coral
K01625	Site.Status	Endemic	-0.410913	0.213486	0.0568558	Site.StatusEndemic	0.153714	117	117	2-dehydro-3-deoxyphosphogluconate aldolase [EC:4.1.2.14] [RN:R05605]	Entner-Doudoroff pathway, glucose-6P => glyceraldehyde-3P + pyruvate	Coral
K01625	Site.Status	Endemic	-0.410913	0.213486	0.0568558	Site.StatusEndemic	0.153714	117	117	2-dehydro-3-deoxyphosphogluconate aldolase [EC:4.1.2.14] [RN:R05605]	Semi-phosphorylative Entner-Doudoroff pathway, gluconate => glycerate-3P	Coral
K01625	Site.Status	Endemic	-0.410913	0.213486	0.0568558	Site.StatusEndemic	0.153714	117	117	2-dehydro-3-deoxy-phosphogluconate aldolase [EC:4.1.2.14] [RN:R05605]	D-Glucuronate degradation, D-glucuronate => pyruvate + D-glyceraldehyde 3P	Coral
K01625	Site.Status	Epidemic	0.199031	0.216052	0.358963	Site.StatusEpidemic	0.526681	117	117	2-dehydro-3-deoxy-phosphogluconate aldolase [EC:4.1.2.14] [RN:R05605]	D-Galacturonate degradation (bacteria), D-galacturonate => pyruvate + D-glyceraldehyde 3P	Coral
K01625	Site.Status	Epidemic	0.199031	0.216052	0.358963	Site.StatusEpidemic	0.526681	117	117	2-dehydro-3-deoxyphosphogluconate aldolase [EC:4.1.2.14] [RN:R05605]	Entner-Doudoroff pathway, glucose-6P => glyceraldehyde-3P + pyruvate	Coral
K01625	Site.Status	Epidemic	0.199031	0.216052	0.358963	Site.StatusEpidemic	0.526681	117	117	2-dehydro-3-deoxyphosphogluconate aldolase [EC:4.1.2.14] [RN:R05605]	Semi-phosphorylative Entner-Doudoroff pathway, gluconate => glycerate-3P	Coral
K01625	Site.Status	Epidemic	0.199031	0.216052	0.358963	Site.StatusEpidemic	0.526681	117	117	2-dehydro-3-deoxy-phosphogluconate aldolase [EC:4.1.2.14] [RN:R05605]	D-Glucuronate degradation, D-glucuronate => pyruvate + D-glyceraldehyde 3P	Coral
K01626	Season	wet	-0.963551	0.292557	0.00132546	Seasonwet	0.0121108	117	117	3-deoxy-7-phosphoheptulonate synthase [EC:2.5.1.54] [RN:R01826]	Shikimate pathway, phosphoenolpyruvate + erythrose-4P => chorismate	Coral
K01626	Site.Status	Epidemic	-0.165061	0.256881	0.521847	Site.StatusEpidemic	0.667644	117	117	3-deoxy-7-phosphoheptulonate synthase [EC:2.5.1.54] [RN:R01826]	Shikimate pathway, phosphoenolpyruvate + erythrose-4P => chorismate	Coral
K01626	Site.Status	Endemic	-0.404339	0.253849	0.114066	Site.StatusEndemic	0.247456	117	117	3-deoxy-7-phosphoheptulonate synthase [EC:2.5.1.54] [RN:R01826]	Shikimate pathway, phosphoenolpyruvate + erythrose-4P => chorismate	Coral
K01627	Season	wet	-1.01255	0.298928	0.00126256	Seasonwet	0.0117216	117	117	2-dehydro-3-deoxyphosphooctonate aldolase (KDO 8-P synthase) [EC:2.5.1.55] [RN:R03254]	CMP-KDO biosynthesis	Coral
K01627	Site.Status	Endemic	-0.212929	0.255	0.406049	Site.StatusEndemic	0.564789	117	117	2-dehydro-3-deoxyphosphooctonate aldolase (KDO 8-P synthase) [EC:2.5.1.55] [RN:R03254]	CMP-KDO biosynthesis	Coral
K01627	Site.Status	Epidemic	-0.117262	0.258213	0.650907	Site.StatusEpidemic	0.769468	117	117	2-dehydro-3-deoxyphosphooctonate aldolase (KDO 8-P synthase) [EC:2.5.1.55] [RN:R03254]	CMP-KDO biosynthesis	Coral
K01631	Site.Status	Epidemic	0.0782362	0.407604	0.848143	Site.StatusEpidemic	0.899214	117	117	2-dehydro-3-deoxyphosphogalactonate aldolase [EC:4.1.2.21] [RN:R01064]	D-galactonate degradation, De Ley-Doudoroff pathway, D-galactonate => glycerate-3P	Coral
K01631	Site.Status	Endemic	-0.408572	0.402759	0.312612	Site.StatusEndemic	0.484158	117	117	2-dehydro-3-deoxyphosphogalactonate aldolase [EC:4.1.2.21] [RN:R01064]	D-galactonate degradation, De Ley-Doudoroff pathway, D-galactonate => glycerate-3P	Coral
K01631	Season	wet	-0.202553	0.465521	0.664331	Seasonwet	0.778324	117	117	2-dehydro-3-deoxyphosphogalactonate aldolase [EC:4.1.2.21] [RN:R01064]	D-galactonate degradation, De Ley-Doudoroff pathway, D-galactonate => glycerate-3P	Coral
K01633	Site.Status	Epidemic	-0.0635803	0.253922	0.802751	Site.StatusEpidemic	0.875331	117	117	dihydroneopterin aldolase [EC:4.1.2.25] [RN:R03504]	Tetrahydrofolate biosynthesis, GTP => THF	Coral
K01633	Site.Status	Epidemic	-0.0635803	0.253922	0.802751	Site.StatusEpidemic	0.875331	117	117	7,8-dihydroneopterin aldolase [EC:4.1.2.25] [RN:R03504]	Tetrahydrofolate biosynthesis, mediated by ribA and trpF, GTP => THF	Coral
K01633	Season	wet	-1.09972	0.28921	0.000234033	Seasonwet	0.00362488	117	117	dihydroneopterin aldolase [EC:4.1.2.25] [RN:R03504]	Tetrahydrofolate biosynthesis, GTP => THF	Coral
K01633	Season	wet	-1.09972	0.28921	0.000234033	Seasonwet	0.00362488	117	117	7,8-dihydroneopterin aldolase [EC:4.1.2.25] [RN:R03504]	Tetrahydrofolate biosynthesis, mediated by ribA and trpF, GTP => THF	Coral
K01633	Site.Status	Endemic	-0.33079	0.250924	0.19015	Site.StatusEndemic	0.341697	117	117	dihydroneopterin aldolase [EC:4.1.2.25] [RN:R03504]	Tetrahydrofolate biosynthesis, GTP => THF	Coral
K01633	Site.Status	Endemic	-0.33079	0.250924	0.19015	Site.StatusEndemic	0.341697	117	117	7,8-dihydroneopterin aldolase [EC:4.1.2.25] [RN:R03504]	Tetrahydrofolate biosynthesis, mediated by ribA and trpF, GTP => THF	Coral
K01637	Season	wet	-0.952441	0.389861	0.0161259	Seasonwet	0.0652703	117	117	isocitrate lyase [EC:4.1.3.1] [RN:R00479]	Glyoxylate cycle	Coral
K01637	Site.Status	Epidemic	-1.05303	0.347952	0.00307224	Site.StatusEpidemic	0.0218743	117	117	isocitrate lyase [EC:4.1.3.1] [RN:R00479]	Glyoxylate cycle	Coral
K01637	Site.Status	Endemic	-0.610758	0.34401	0.078554	Site.StatusEndemic	0.191508	117	117	isocitrate lyase [EC:4.1.3.1] [RN:R00479]	Glyoxylate cycle	Coral
K01638	Season	wet	-0.802843	0.342562	0.0241363	Seasonwet	0.0841877	117	117	malate synthase [EC:2.3.3.9] [RN:R00472]	Glyoxylate cycle	Coral
K01638	Site.Status	Endemic	-0.742257	0.298609	0.0151833	Site.StatusEndemic	0.0634896	117	117	malate synthase [EC:2.3.3.9] [RN:R00472]	Glyoxylate cycle	Coral
K01638	Site.Status	Epidemic	-0.859836	0.302148	0.00575543	Site.StatusEpidemic	0.0336284	117	117	malate synthase [EC:2.3.3.9] [RN:R00472]	Glyoxylate cycle	Coral
K01640	Site.Status	Epidemic	0.277308	0.292183	0.344668	Site.StatusEpidemic	0.517793	117	117	hydroxymethylglutaryl-CoA lyase [EC:4.1.3.4] [RN:R01360]	Leucine degradation, leucine => acetoacetate + acetyl-CoA	Coral
K01640	Season	wet	-0.183404	0.333919	0.583947	Seasonwet	0.720428	117	117	hydroxymethylglutaryl-CoA lyase [EC:4.1.3.4] [RN:R01360]	Leucine degradation, leucine => acetoacetate + acetyl-CoA	Coral
K01640	Site.Status	Endemic	-0.237184	0.288705	0.413124	Site.StatusEndemic	0.570923	117	117	hydroxymethylglutaryl-CoA lyase [EC:4.1.3.4] [RN:R01360]	Leucine degradation, leucine => acetoacetate + acetyl-CoA	Coral
K01641	Site.Status	Endemic	-1.0397	0.452905	0.0237605	Site.StatusEndemic	0.0832197	117	117	hydroxymethylglutaryl-CoA synthase [EC:2.3.3.10] [RN:R01978]	C5 isoprenoid biosynthesis, mevalonate pathway, archaea	Coral
K01641	Site.Status	Endemic	-1.0397	0.452905	0.0237605	Site.StatusEndemic	0.0832197	117	117	hydroxymethylglutaryl-CoA synthase [EC:2.3.3.10] [RN:R01978]	C5 isoprenoid biosynthesis, mevalonate pathway	Coral
K01641	Season	wet	0.0960776	0.532743	0.857325	Seasonwet	0.905894	117	117	hydroxymethylglutaryl-CoA synthase [EC:2.3.3.10] [RN:R01978]	C5 isoprenoid biosynthesis, mevalonate pathway, archaea	Coral
K01641	Season	wet	0.0960776	0.532743	0.857325	Seasonwet	0.905894	117	117	hydroxymethylglutaryl-CoA synthase [EC:2.3.3.10] [RN:R01978]	C5 isoprenoid biosynthesis, mevalonate pathway	Coral
K01641	Site.Status	Epidemic	0.479183	0.458685	0.29867	Site.StatusEpidemic	0.468208	117	117	hydroxymethylglutaryl-CoA synthase [EC:2.3.3.10] [RN:R01978]	C5 isoprenoid biosynthesis, mevalonate pathway, archaea	Coral
K01641	Site.Status	Epidemic	0.479183	0.458685	0.29867	Site.StatusEpidemic	0.468208	117	117	hydroxymethylglutaryl-CoA synthase [EC:2.3.3.10] [RN:R01978]	C5 isoprenoid biosynthesis, mevalonate pathway	Coral
K01647	Season	wet	-0.882779	0.285327	0.00248994	Seasonwet	0.01867	117	117	citrate synthase [EC:2.3.3.1] [RN:R00351]	Glyoxylate cycle	Coral
K01647	Season	wet	-0.882779	0.285327	0.00248994	Seasonwet	0.01867	117	117	citrate synthase [EC:2.3.3.1] [RN:R00351]	Methylaspartate cycle	Coral
K01647	Season	wet	-0.882779	0.285327	0.00248994	Seasonwet	0.01867	117	117	citrate synthase [EC:2.3.3.1] [RN:R00351]	Citrate cycle (TCA cycle, Krebs cycle)	Coral
K01647	Season	wet	-0.882779	0.285327	0.00248994	Seasonwet	0.01867	117	117	citrate synthase [EC:2.3.3.1] [RN:R00351]	Citrate cycle, first carbon oxidation, oxaloacetate => 2-oxoglutarate	Coral
K01647	Site.Status	Epidemic	-0.0885779	0.252142	0.726029	Site.StatusEpidemic	0.827785	117	117	citrate synthase [EC:2.3.3.1] [RN:R00351]	Glyoxylate cycle	Coral
K01647	Site.Status	Epidemic	-0.0885779	0.252142	0.726029	Site.StatusEpidemic	0.827785	117	117	citrate synthase [EC:2.3.3.1] [RN:R00351]	Methylaspartate cycle	Coral
K01647	Site.Status	Epidemic	-0.0885779	0.252142	0.726029	Site.StatusEpidemic	0.827785	117	117	citrate synthase [EC:2.3.3.1] [RN:R00351]	Citrate cycle (TCA cycle, Krebs cycle)	Coral
K01647	Site.Status	Epidemic	-0.0885779	0.252142	0.726029	Site.StatusEpidemic	0.827785	117	117	citrate synthase [EC:2.3.3.1] [RN:R00351]	Citrate cycle, first carbon oxidation, oxaloacetate => 2-oxoglutarate	Coral
K01647	Site.Status	Endemic	-0.302212	0.249212	0.227838	Site.StatusEndemic	0.384968	117	117	citrate synthase [EC:2.3.3.1] [RN:R00351]	Glyoxylate cycle	Coral
K01647	Site.Status	Endemic	-0.302212	0.249212	0.227838	Site.StatusEndemic	0.384968	117	117	citrate synthase [EC:2.3.3.1] [RN:R00351]	Methylaspartate cycle	Coral
K01647	Site.Status	Endemic	-0.302212	0.249212	0.227838	Site.StatusEndemic	0.384968	117	117	citrate synthase [EC:2.3.3.1] [RN:R00351]	Citrate cycle (TCA cycle, Krebs cycle)	Coral
K01647	Site.Status	Endemic	-0.302212	0.249212	0.227838	Site.StatusEndemic	0.384968	117	117	citrate synthase [EC:2.3.3.1] [RN:R00351]	Citrate cycle, first carbon oxidation, oxaloacetate => 2-oxoglutarate	Coral
K01649	Site.Status	Endemic	-0.366697	0.241612	0.131958	Site.StatusEndemic	0.273683	117	117	2-isopropylmalate synthase [EC:2.3.3.13] [RN:R01213]	Leucine biosynthesis, 2-oxoisovalerate => 2-oxoisocaproate	Coral
K01649	Site.Status	Epidemic	-0.000145363	0.244496	0.999527	Site.StatusEpidemic	0.999964	117	117	2-isopropylmalate synthase [EC:2.3.3.13] [RN:R01213]	Leucine biosynthesis, 2-oxoisovalerate => 2-oxoisocaproate	Coral
K01649	Season	wet	-0.732121	0.278364	0.00973951	Seasonwet	0.0494353	117	117	2-isopropylmalate synthase [EC:2.3.3.13] [RN:R01213]	Leucine biosynthesis, 2-oxoisovalerate => 2-oxoisocaproate	Coral
K01652	Site.Status	Epidemic	-0.136739	0.2194	0.534419	Site.StatusEpidemic	0.678234	117	117	acetolactate synthase [EC:2.2.1.6] [RN:R00226 R08648]	Valine/isoleucine biosynthesis, pyruvate => valine / 2-oxobutanoate => isoleucine	Coral
K01652	Site.Status	Epidemic	-0.136739	0.2194	0.534419	Site.StatusEpidemic	0.678234	117	117	acetolactate synthase [EC:2.2.1.6] [RN:R08648]	Isoleucine biosynthesis, threonine => 2-oxobutanoate => isoleucine	Coral
K01652	Site.Status	Endemic	-0.406217	0.216812	0.0636444	Site.StatusEndemic	0.16616	117	117	acetolactate synthase [EC:2.2.1.6] [RN:R00226 R08648]	Valine/isoleucine biosynthesis, pyruvate => valine / 2-oxobutanoate => isoleucine	Coral
K01652	Site.Status	Endemic	-0.406217	0.216812	0.0636444	Site.StatusEndemic	0.16616	117	117	acetolactate synthase [EC:2.2.1.6] [RN:R08648]	Isoleucine biosynthesis, threonine => 2-oxobutanoate => isoleucine	Coral
K01652	Season	wet	-0.595728	0.249788	0.0187657	Seasonwet	0.0720507	117	117	acetolactate synthase [EC:2.2.1.6] [RN:R00226 R08648]	Valine/isoleucine biosynthesis, pyruvate => valine / 2-oxobutanoate => isoleucine	Coral
K01652	Season	wet	-0.595728	0.249788	0.0187657	Seasonwet	0.0720507	117	117	acetolactate synthase [EC:2.2.1.6] [RN:R08648]	Isoleucine biosynthesis, threonine => 2-oxobutanoate => isoleucine	Coral
K01653	Site.Status	Epidemic	-0.0575175	0.228789	0.801975	Site.StatusEpidemic	0.874792	117	117	acetolactate synthase [EC:2.2.1.6] [RN:R08648]	Isoleucine biosynthesis, threonine => 2-oxobutanoate => isoleucine	Coral
K01653	Site.Status	Epidemic	-0.0575175	0.228789	0.801975	Site.StatusEpidemic	0.874792	117	117	acetolactate synthase [EC:2.2.1.6] [RN:R00226 R08648]	Valine/isoleucine biosynthesis, pyruvate => valine / 2-oxobutanoate => isoleucine	Coral
K01653	Season	wet	-0.756562	0.260613	0.00445555	Seasonwet	0.0280132	117	117	acetolactate synthase [EC:2.2.1.6] [RN:R08648]	Isoleucine biosynthesis, threonine => 2-oxobutanoate => isoleucine	Coral
K01653	Season	wet	-0.756562	0.260613	0.00445555	Seasonwet	0.0280132	117	117	acetolactate synthase [EC:2.2.1.6] [RN:R00226 R08648]	Valine/isoleucine biosynthesis, pyruvate => valine / 2-oxobutanoate => isoleucine	Coral
K01653	Site.Status	Endemic	-0.373432	0.226087	0.10145	Site.StatusEndemic	0.227476	117	117	acetolactate synthase [EC:2.2.1.6] [RN:R08648]	Isoleucine biosynthesis, threonine => 2-oxobutanoate => isoleucine	Coral
K01653	Site.Status	Endemic	-0.373432	0.226087	0.10145	Site.StatusEndemic	0.227476	117	117	acetolactate synthase [EC:2.2.1.6] [RN:R00226 R08648]	Valine/isoleucine biosynthesis, pyruvate => valine / 2-oxobutanoate => isoleucine	Coral
K01657	Site.Status	Epidemic	-0.0593069	0.246551	0.810355	Site.StatusEpidemic	0.877818	117	117	anthranilate synthase [EC:4.1.3.27] [RN:R00985 R00986]	Tryptophan biosynthesis, chorismate => tryptophan	Coral
K01657	Site.Status	Endemic	-0.407351	0.243644	0.0973887	Site.StatusEndemic	0.221028	117	117	anthranilate synthase [EC:4.1.3.27] [RN:R00985 R00986]	Tryptophan biosynthesis, chorismate => tryptophan	Coral
K01657	Season	wet	-0.766645	0.280672	0.00732991	Seasonwet	0.0402886	117	117	anthranilate synthase [EC:4.1.3.27] [RN:R00985 R00986]	Tryptophan biosynthesis, chorismate => tryptophan	Coral
K01658	Season	wet	-0.699751	0.288486	0.0168864	Seasonwet	0.067203	117	117	anthranilate synthase [EC:4.1.3.27] [RN:R00985 R00986]	Tryptophan biosynthesis, chorismate => tryptophan	Coral
K01658	Site.Status	Epidemic	-0.158489	0.253281	0.532781	Site.StatusEpidemic	0.676709	117	117	anthranilate synthase [EC:4.1.3.27] [RN:R00985 R00986]	Tryptophan biosynthesis, chorismate => tryptophan	Coral
K01658	Site.Status	Endemic	-0.410165	0.25029	0.104127	Site.StatusEndemic	0.231748	117	117	anthranilate synthase [EC:4.1.3.27] [RN:R00985 R00986]	Tryptophan biosynthesis, chorismate => tryptophan	Coral
K01661	Season	wet	-0.815741	0.326124	0.0138444	Seasonwet	0.0595992	117	117	naphthoate synthase [EC:4.1.3.36] [RN:R07263]	Menaquinone biosynthesis, chorismate => menaquinol	Coral
K01661	Site.Status	Epidemic	0.509243	0.285404	0.077152	Site.StatusEpidemic	0.18903	117	117	naphthoate synthase [EC:4.1.3.36] [RN:R07263]	Menaquinone biosynthesis, chorismate => menaquinol	Coral
K01661	Site.Status	Endemic	-0.453651	0.282008	0.11058	Site.StatusEndemic	0.241864	117	117	naphthoate synthase [EC:4.1.3.36] [RN:R07263]	Menaquinone biosynthesis, chorismate => menaquinol	Coral
K01662	Site.Status	Epidemic	-0.0714209	0.22354	0.749953	Site.StatusEpidemic	0.841141	117	117	1-deoxy-D-xylulose-5-phosphate synthase [EC:2.2.1.7] [RN:R05636]	C5 isoprenoid biosynthesis, non-mevalonate pathway	Coral
K01662	Site.Status	Endemic	-0.32601	0.220907	0.142858	Site.StatusEndemic	0.288018	117	117	1-deoxy-D-xylulose-5-phosphate synthase [EC:2.2.1.7] [RN:R05636]	C5 isoprenoid biosynthesis, non-mevalonate pathway	Coral
K01662	Season	wet	-0.952336	0.25437	0.000287803	Seasonwet	0.00423924	117	117	1-deoxy-D-xylulose-5-phosphate synthase [EC:2.2.1.7] [RN:R05636]	C5 isoprenoid biosynthesis, non-mevalonate pathway	Coral
K01663	Season	wet	-1.01808	0.701223	0.149375	Seasonwet	0.293107	117	117	imidazole glycerol-phosphate synthase [EC:4.3.2.10] [RN:R04558]	Histidine biosynthesis, PRPP => histidine	Coral
K01663	Site.Status	Epidemic	2.03607	0.627019	0.00154126	Site.StatusEpidemic	0.0134727	117	117	imidazole glycerol-phosphate synthase [EC:4.3.2.10] [RN:R04558]	Histidine biosynthesis, PRPP => histidine	Coral
K01663	Site.Status	Endemic	-0.655171	0.61995	0.292895	Site.StatusEndemic	0.461813	117	117	imidazole glycerol-phosphate synthase [EC:4.3.2.10] [RN:R04558]	Histidine biosynthesis, PRPP => histidine	Coral
K01666	Site.Status	Epidemic	0.107728	0.658767	0.870402	Site.StatusEpidemic	0.914938	117	108	4-hydroxy 2-oxovalerate aldolase [EC:4.1.3.39] [RN:R00750]	Catechol meta-cleavage, catechol => acetyl-CoA / 4-methylcatechol => propanoyl-CoA	Coral
K01666	Site.Status	Epidemic	0.107728	0.658767	0.870402	Site.StatusEpidemic	0.914938	117	108	4-hydroxy 2-oxovalerate aldolase [EC:4.1.3.39] [RN:R00750]	Trans-cinnamate degradation, trans-cinnamate => acetyl-CoA	Coral
K01666	Site.Status	Endemic	-0.451197	0.650987	0.489712	Site.StatusEndemic	0.639484	117	108	4-hydroxy 2-oxovalerate aldolase [EC:4.1.3.39] [RN:R00750]	Catechol meta-cleavage, catechol => acetyl-CoA / 4-methylcatechol => propanoyl-CoA	Coral
K01666	Site.Status	Endemic	-0.451197	0.650987	0.489712	Site.StatusEndemic	0.639484	117	108	4-hydroxy 2-oxovalerate aldolase [EC:4.1.3.39] [RN:R00750]	Trans-cinnamate degradation, trans-cinnamate => acetyl-CoA	Coral
K01666	Season	wet	0.576094	0.750401	0.444278	Seasonwet	0.600045	117	108	4-hydroxy 2-oxovalerate aldolase [EC:4.1.3.39] [RN:R00750]	Catechol meta-cleavage, catechol => acetyl-CoA / 4-methylcatechol => propanoyl-CoA	Coral
K01666	Season	wet	0.576094	0.750401	0.444278	Seasonwet	0.600045	117	108	4-hydroxy 2-oxovalerate aldolase [EC:4.1.3.39] [RN:R00750]	Trans-cinnamate degradation, trans-cinnamate => acetyl-CoA	Coral
K01676	Site.Status	Epidemic	-0.103872	0.377554	0.783835	Site.StatusEpidemic	0.8636	117	117	fumarate hydratase [EC:4.2.1.2] [RN:R01082]	Citrate cycle, second carbon oxidation, 2-oxoglutarate => oxaloacetate	Coral
K01676	Site.Status	Epidemic	-0.103872	0.377554	0.783835	Site.StatusEpidemic	0.8636	117	117	fumarate hydratase [EC:4.2.1.2] [RN:R01082]	Dicarboxylate-hydroxybutyrate cycle	Coral
K01676	Site.Status	Epidemic	-0.103872	0.377554	0.783835	Site.StatusEpidemic	0.8636	117	117	fumarate hydratase [EC:4.2.1.2] [RN:R01082]	Citrate cycle (TCA cycle, Krebs cycle)	Coral
K01676	Site.Status	Epidemic	-0.103872	0.377554	0.783835	Site.StatusEpidemic	0.8636	117	117	fumarate hydratase [EC:4.2.1.2] [RN:R01082]	Reductive citrate cycle (Arnon-Buchanan cycle)	Coral
K01676	Site.Status	Endemic	-0.405267	0.372799	0.279787	Site.StatusEndemic	0.447415	117	117	fumarate hydratase [EC:4.2.1.2] [RN:R01082]	Citrate cycle, second carbon oxidation, 2-oxoglutarate => oxaloacetate	Coral
K01676	Site.Status	Endemic	-0.405267	0.372799	0.279787	Site.StatusEndemic	0.447415	117	117	fumarate hydratase [EC:4.2.1.2] [RN:R01082]	Dicarboxylate-hydroxybutyrate cycle	Coral
K01676	Site.Status	Endemic	-0.405267	0.372799	0.279787	Site.StatusEndemic	0.447415	117	117	fumarate hydratase [EC:4.2.1.2] [RN:R01082]	Citrate cycle (TCA cycle, Krebs cycle)	Coral
K01676	Site.Status	Endemic	-0.405267	0.372799	0.279787	Site.StatusEndemic	0.447415	117	117	fumarate hydratase [EC:4.2.1.2] [RN:R01082]	Reductive citrate cycle (Arnon-Buchanan cycle)	Coral
K01676	Season	wet	-0.687057	0.438405	0.121408	Seasonwet	0.258713	117	117	fumarate hydratase [EC:4.2.1.2] [RN:R01082]	Citrate cycle, second carbon oxidation, 2-oxoglutarate => oxaloacetate	Coral
K01676	Season	wet	-0.687057	0.438405	0.121408	Seasonwet	0.258713	117	117	fumarate hydratase [EC:4.2.1.2] [RN:R01082]	Dicarboxylate-hydroxybutyrate cycle	Coral
K01676	Season	wet	-0.687057	0.438405	0.121408	Seasonwet	0.258713	117	117	fumarate hydratase [EC:4.2.1.2] [RN:R01082]	Citrate cycle (TCA cycle, Krebs cycle)	Coral
K01676	Season	wet	-0.687057	0.438405	0.121408	Seasonwet	0.258713	117	117	fumarate hydratase [EC:4.2.1.2] [RN:R01082]	Reductive citrate cycle (Arnon-Buchanan cycle)	Coral
K01677	Site.Status	Epidemic	-0.850929	0.988448	0.391185	Site.StatusEpidemic	0.551107	117	111	fumarate hydratase [EC:4.2.1.2] [RN:R01082]	Reductive citrate cycle (Arnon-Buchanan cycle)	Coral
K01677	Site.Status	Epidemic	-0.850929	0.988448	0.391185	Site.StatusEpidemic	0.551107	117	111	fumarate hydratase [EC:4.2.1.2] [RN:R01082]	Citrate cycle (TCA cycle, Krebs cycle)	Coral
K01677	Site.Status	Epidemic	-0.850929	0.988448	0.391185	Site.StatusEpidemic	0.551107	117	111	fumarate hydratase [EC:4.2.1.2] [RN:R01082]	Dicarboxylate-hydroxybutyrate cycle	Coral
K01677	Site.Status	Epidemic	-0.850929	0.988448	0.391185	Site.StatusEpidemic	0.551107	117	111	fumarate hydratase [EC:4.2.1.2] [RN:R01082]	Incomplete reductive citrate cycle, acetyl-CoA => oxoglutarate	Coral
K01677	Site.Status	Epidemic	-0.850929	0.988448	0.391185	Site.StatusEpidemic	0.551107	117	111	fumarate hydratase [EC:4.2.1.2] [RN:R01082]	Citrate cycle, second carbon oxidation, 2-oxoglutarate => oxaloacetate	Coral
K01677	Site.Status	Endemic	-2.50351	0.975802	0.0116485	Site.StatusEndemic	0.0526047	117	111	fumarate hydratase [EC:4.2.1.2] [RN:R01082]	Reductive citrate cycle (Arnon-Buchanan cycle)	Coral
K01677	Site.Status	Endemic	-2.50351	0.975802	0.0116485	Site.StatusEndemic	0.0526047	117	111	fumarate hydratase [EC:4.2.1.2] [RN:R01082]	Citrate cycle (TCA cycle, Krebs cycle)	Coral
K01677	Site.Status	Endemic	-2.50351	0.975802	0.0116485	Site.StatusEndemic	0.0526047	117	111	fumarate hydratase [EC:4.2.1.2] [RN:R01082]	Dicarboxylate-hydroxybutyrate cycle	Coral
K01677	Site.Status	Endemic	-2.50351	0.975802	0.0116485	Site.StatusEndemic	0.0526047	117	111	fumarate hydratase [EC:4.2.1.2] [RN:R01082]	Incomplete reductive citrate cycle, acetyl-CoA => oxoglutarate	Coral
K01677	Site.Status	Endemic	-2.50351	0.975802	0.0116485	Site.StatusEndemic	0.0526047	117	111	fumarate hydratase [EC:4.2.1.2] [RN:R01082]	Citrate cycle, second carbon oxidation, 2-oxoglutarate => oxaloacetate	Coral
K01677	Season	wet	-1.3086	1.15406	0.259415	Seasonwet	0.422499	117	111	fumarate hydratase [EC:4.2.1.2] [RN:R01082]	Reductive citrate cycle (Arnon-Buchanan cycle)	Coral
K01677	Season	wet	-1.3086	1.15406	0.259415	Seasonwet	0.422499	117	111	fumarate hydratase [EC:4.2.1.2] [RN:R01082]	Citrate cycle (TCA cycle, Krebs cycle)	Coral
K01677	Season	wet	-1.3086	1.15406	0.259415	Seasonwet	0.422499	117	111	fumarate hydratase [EC:4.2.1.2] [RN:R01082]	Dicarboxylate-hydroxybutyrate cycle	Coral
K01677	Season	wet	-1.3086	1.15406	0.259415	Seasonwet	0.422499	117	111	fumarate hydratase [EC:4.2.1.2] [RN:R01082]	Incomplete reductive citrate cycle, acetyl-CoA => oxoglutarate	Coral
K01677	Season	wet	-1.3086	1.15406	0.259415	Seasonwet	0.422499	117	111	fumarate hydratase [EC:4.2.1.2] [RN:R01082]	Citrate cycle, second carbon oxidation, 2-oxoglutarate => oxaloacetate	Coral
K01678	Season	wet	-1.89199	1.24332	0.131564	Seasonwet	0.273505	117	108	fumarate hydratase [EC:4.2.1.2] [RN:R01082]	Reductive citrate cycle (Arnon-Buchanan cycle)	Coral
K01678	Season	wet	-1.89199	1.24332	0.131564	Seasonwet	0.273505	117	108	fumarate hydratase [EC:4.2.1.2] [RN:R01082]	Citrate cycle (TCA cycle, Krebs cycle)	Coral
K01678	Season	wet	-1.89199	1.24332	0.131564	Seasonwet	0.273505	117	108	fumarate hydratase [EC:4.2.1.2] [RN:R01082]	Incomplete reductive citrate cycle, acetyl-CoA => oxoglutarate	Coral
K01678	Season	wet	-1.89199	1.24332	0.131564	Seasonwet	0.273505	117	108	fumarate hydratase [EC:4.2.1.2] [RN:R01082]	Citrate cycle, second carbon oxidation, 2-oxoglutarate => oxaloacetate	Coral
K01678	Season	wet	-1.89199	1.24332	0.131564	Seasonwet	0.273505	117	108	fumarate hydratase [EC:4.2.1.2] [RN:R01082]	Dicarboxylate-hydroxybutyrate cycle	Coral
K01678	Site.Status	Epidemic	-1.28416	1.0721	0.233684	Site.StatusEpidemic	0.392869	117	108	fumarate hydratase [EC:4.2.1.2] [RN:R01082]	Reductive citrate cycle (Arnon-Buchanan cycle)	Coral
K01678	Site.Status	Epidemic	-1.28416	1.0721	0.233684	Site.StatusEpidemic	0.392869	117	108	fumarate hydratase [EC:4.2.1.2] [RN:R01082]	Citrate cycle (TCA cycle, Krebs cycle)	Coral
K01678	Site.Status	Epidemic	-1.28416	1.0721	0.233684	Site.StatusEpidemic	0.392869	117	108	fumarate hydratase [EC:4.2.1.2] [RN:R01082]	Incomplete reductive citrate cycle, acetyl-CoA => oxoglutarate	Coral
K01678	Site.Status	Epidemic	-1.28416	1.0721	0.233684	Site.StatusEpidemic	0.392869	117	108	fumarate hydratase [EC:4.2.1.2] [RN:R01082]	Citrate cycle, second carbon oxidation, 2-oxoglutarate => oxaloacetate	Coral
K01678	Site.Status	Epidemic	-1.28416	1.0721	0.233684	Site.StatusEpidemic	0.392869	117	108	fumarate hydratase [EC:4.2.1.2] [RN:R01082]	Dicarboxylate-hydroxybutyrate cycle	Coral
K01678	Site.Status	Endemic	-3.88751	1.05864	0.000379202	Site.StatusEndemic	0.00512557	117	108	fumarate hydratase [EC:4.2.1.2] [RN:R01082]	Reductive citrate cycle (Arnon-Buchanan cycle)	Coral
K01678	Site.Status	Endemic	-3.88751	1.05864	0.000379202	Site.StatusEndemic	0.00512557	117	108	fumarate hydratase [EC:4.2.1.2] [RN:R01082]	Citrate cycle (TCA cycle, Krebs cycle)	Coral
K01678	Site.Status	Endemic	-3.88751	1.05864	0.000379202	Site.StatusEndemic	0.00512557	117	108	fumarate hydratase [EC:4.2.1.2] [RN:R01082]	Incomplete reductive citrate cycle, acetyl-CoA => oxoglutarate	Coral
K01678	Site.Status	Endemic	-3.88751	1.05864	0.000379202	Site.StatusEndemic	0.00512557	117	108	fumarate hydratase [EC:4.2.1.2] [RN:R01082]	Citrate cycle, second carbon oxidation, 2-oxoglutarate => oxaloacetate	Coral
K01678	Site.Status	Endemic	-3.88751	1.05864	0.000379202	Site.StatusEndemic	0.00512557	117	108	fumarate hydratase [EC:4.2.1.2] [RN:R01082]	Dicarboxylate-hydroxybutyrate cycle	Coral
K01679	Season	wet	-0.976768	0.27049	0.000457754	Seasonwet	0.00557846	117	117	fumarate hydratase [EC:4.2.1.2] [RN:R01082]	Reductive citrate cycle (Arnon-Buchanan cycle)	Coral
[truncated: 11,909 more rows]
